# Supplementary material for: Phenome-wide heritability analysis of the UK Biobank
Source: PLoS Genet. 2017 Apr 7;13(4):e1006711. doi: 10.1371/journal.pgen.1006711 (PMC5400281; doi:10.1371/journal.pgen.1006711)
Supplement: S1 Table — SNP Heritability estimates stratified by sex and socioeconomic status (SES) measured by the Townsend deprivation index are also presented. (XLSX) [file pgen.1006711.s002.xlsx]

## Sheet: Sheet1
Trait Domain	Category ID	Category Name	Field ID	Field Name	Column Codes	Type	Notes	Covariates adjusted	N	Prevalence	h2	SE		Female N	Prev in Female	Female h2	Female SE	Male N	Prev in Male	Male h2	Male SE		SES Quantile 0-12/36	SES Quantile 1/36-13/36	SES Quantile 2/36-14/36	SES Quantile 3/36-15/36	SES Quantile 4/36-16/36	SES Quantile 5/36-17/36	SES Quantile 6/36-18/36	SES Quantile 7/36-19/36	SES Quantile 8/36-20/36	SES Quantile 9/36-21/36	SES Quantile 10/36-22/36	SES Quantile 11/36-23/36	SES Quantile 12/36-24/36	SES Quantile 13/36-25/36	SES Quantile 14/36-26/36	SES Quantile 15/36-27/36	SES Quantile 16/36-28/36	SES Quantile 17/36-29/36	SES Quantile 18/36-30/36	SES Quantile 19/36-31/36	SES Quantile 20/36-32/36	SES Quantile 21/36-33/36	SES Quantile 22/36-34/36	SES Quantile 23/36-35/36	SES Quantile 24/36-1
Physical Measures	100007	Arterial stiffness	21021	Pulse wave Arterial Stiffness index	21021-0.0	continuous		assessment center, age, sex, top 10 PCs, genotyping array	34845	NA	0.061994	0.0113732		18158	NA	0.0650953	0.0217958	16687	NA	0.0846596	0.0237305		0.0754814	0.0615663	0.0612327	0.0368967	0.0329783	0.0607688	0.0402495	0.0239753	0.029842	0.00573758	0.0186916	0.028263	0.0529866	0.0770718	0.0835114	0.0972877	0.109014	0.109574	0.0993573	0.0779782	0.0996311	0.0872859	0.0855851	0.0770084	0.0635164
Physical Measures	100009	Impedance measures	23099	Body fat percentage	23099-0.0	continuous		assessment center, age, sex, top 10 PCs, genotyping array	106252	NA	0.249629	0.00381147		56259	NA	0.24181	0.00705866	49993	NA	0.259885	0.00794925		0.230408	0.225094	0.218182	0.217001	0.223963	0.222618	0.222802	0.220036	0.219747	0.221059	0.228643	0.23355	0.235384	0.241837	0.244118	0.26381	0.271886	0.277438	0.286432	0.269206	0.247179	0.238604	0.252273	0.235843	0.250487
Physical Measures	100009	Impedance measures	23102	Whole body water mass	23102-0.0	continuous		assessment center, age, sex, top 10 PCs, genotyping array, weight	106252	NA	0.331091	0.00381171		56249	NA	0.388085	0.00706037	50003	NA	0.389885	0.00794833		0.312229	0.313019	0.306608	0.306027	0.316268	0.338457	0.331781	0.332314	0.319492	0.332378	0.338324	0.326023	0.322415	0.330237	0.315855	0.322954	0.323983	0.314935	0.312575	0.303996	0.30231	0.294057	0.283594	0.283247	0.290383
Physical Measures	100009	Impedance measures	23105	Basal metabolic rate	23105-0.0	continuous		assessment center, age, sex, top 10 PCs, genotyping array	106311	NA	0.396529	0.00380949		56259	NA	0.392807	0.00705865	50052	NA	0.413197	0.0079398		0.38843	0.380697	0.36736	0.360124	0.353183	0.379762	0.368312	0.373878	0.350028	0.335256	0.352388	0.344139	0.352134	0.350165	0.37762	0.397384	0.39514	0.396947	0.410128	0.390622	0.397816	0.395009	0.382026	0.376019	0.394603
Physical Measures	100009	Impedance measures	23106	Impedance of whole body	23106-0.0	continuous		assessment center, age, sex, top 10 PCs, genotyping array	106304	NA	0.307446	0.00380971		56248	NA	0.313734	0.00706006	50056	NA	0.292217	0.00793917		0.295036	0.303228	0.290908	0.288789	0.288964	0.318605	0.318548	0.330532	0.321222	0.326556	0.31816	0.31134	0.309949	0.310743	0.323096	0.340845	0.336593	0.321895	0.322061	0.305075	0.307623	0.300371	0.28112	0.286841	0.291254
Physical Measures	100009	Impedance measures	23107	Impedance of leg (right)	23107-0.0	continuous		assessment center, age, sex, top 10 PCs, genotyping array, handedness	106275	NA	0.293448	0.00381073		56233	NA	0.301735	0.00706216	50042	NA	0.278779	0.00794163		0.284044	0.295256	0.272077	0.271523	0.283449	0.311498	0.292933	0.30547	0.298851	0.297703	0.283802	0.282553	0.29319	0.292887	0.310972	0.322358	0.309868	0.293597	0.297697	0.286165	0.28373	0.278606	0.270569	0.265199	0.269186
Physical Measures	100009	Impedance measures	23108	Impedance of leg (left)	23108-0.0	continuous		assessment center, age, sex, top 10 PCs, genotyping array, handedness	106284	NA	0.293901	0.00381042		56244	NA	0.3011	0.00706078	50040	NA	0.276014	0.00794192		0.281848	0.288595	0.270596	0.275778	0.285418	0.318028	0.30519	0.321269	0.314236	0.312446	0.302974	0.299728	0.303545	0.296154	0.314247	0.321381	0.313381	0.29685	0.298243	0.289536	0.28995	0.286051	0.271723	0.268253	0.270569
Physical Measures	100009	Impedance measures	23109	Impedance of arm (right)	23109-0.0	continuous		assessment center, age, sex, top 10 PCs, genotyping array, handedness	106268	NA	0.26674	0.00381103		56224	NA	0.272947	0.00706344	50044	NA	0.255726	0.00794146		0.248225	0.246079	0.243413	0.237534	0.233571	0.262568	0.268625	0.276381	0.276109	0.281048	0.275581	0.267545	0.262265	0.272463	0.279849	0.298439	0.290255	0.283576	0.280939	0.265927	0.264941	0.259346	0.240961	0.246437	0.253268
Physical Measures	100009	Impedance measures	23110	Impedance of arm (left)	23110-0.0	continuous		assessment center, age, sex, top 10 PCs, genotyping array, handedness	106290	NA	0.266989	0.00381026		56242	NA	0.272472	0.00706108	50048	NA	0.26418	0.00794075		0.254462	0.259327	0.254386	0.247256	0.238863	0.265219	0.273703	0.280698	0.273107	0.282033	0.277767	0.269145	0.264631	0.275236	0.281588	0.296176	0.295975	0.282282	0.281061	0.2637	0.267919	0.261787	0.241326	0.246435	0.254666
Physical Measures	100009	Impedance measures	23111	Leg fat percentage (right)	23111-0.0	continuous		assessment center, age, sex, top 10 PCs, genotyping array, handedness	106301	NA	0.247919	0.00380991		56251	NA	0.234949	0.00705998	50050	NA	0.247413	0.00794043		0.226806	0.218292	0.212932	0.212674	0.218891	0.217459	0.220466	0.214705	0.212316	0.215882	0.232599	0.240983	0.238813	0.244652	0.243574	0.261929	0.267818	0.273637	0.283913	0.261031	0.244183	0.231795	0.241245	0.231467	0.24759
Physical Measures	100009	Impedance measures	23114	Leg predicted mass (right)	23114-0.0	continuous		assessment center, age, sex, top 10 PCs, genotyping array, handedness, weight	106217	NA	0.228992	0.00381292		56237	NA	0.288489	0.00706215	49980	NA	0.263435	0.00795224		0.223784	0.221982	0.200621	0.205678	0.221206	0.232137	0.218563	0.225306	0.215766	0.222564	0.222494	0.225827	0.229252	0.225689	0.217598	0.217479	0.212078	0.217952	0.206579	0.197254	0.198836	0.19183	0.188371	0.195652	0.195453
Physical Measures	100009	Impedance measures	23115	Leg fat percentage (left)	23115-0.0	continuous		assessment center, age, sex, top 10 PCs, genotyping array, handedness	106294	NA	0.249885	0.00381012		56248	NA	0.236861	0.00706031	50046	NA	0.251853	0.00794107		0.223606	0.212229	0.210586	0.211285	0.216401	0.218149	0.219715	0.214447	0.218365	0.223446	0.23764	0.244457	0.2434	0.248554	0.247511	0.269579	0.275659	0.277705	0.289332	0.263941	0.244319	0.235963	0.244996	0.232328	0.247258
Physical Measures	100009	Impedance measures	23118	Leg predicted mass (left)	23118-0.0	continuous		assessment center, age, sex, top 10 PCs, genotyping array, handedness, weight	106211	NA	0.198451	0.00381309		56232	NA	0.290222	0.0070627	49979	NA	0.238536	0.00795241		0.18834	0.180835	0.169036	0.176999	0.187112	0.200483	0.191712	0.199422	0.191021	0.196597	0.204068	0.199427	0.20214	0.19513	0.188073	0.189318	0.184479	0.193528	0.18208	0.1747	0.173546	0.167155	0.159769	0.166023	0.162871
Physical Measures	100009	Impedance measures	23119	Arm fat percentage (right)	23119-0.0	continuous		assessment center, age, sex, top 10 PCs, genotyping array, handedness	106288	NA	0.243386	0.00381029		56244	NA	0.255782	0.00706075	50044	NA	0.25914	0.00794136		0.215797	0.215865	0.216084	0.214233	0.218228	0.219256	0.21985	0.216513	0.218349	0.208047	0.213044	0.21863	0.220771	0.227948	0.241052	0.258877	0.261329	0.259903	0.265946	0.25306	0.238408	0.23179	0.242421	0.222567	0.242607
Physical Measures	100009	Impedance measures	23122	Arm predicted mass (right)	23122-0.0	continuous		assessment center, age, sex, top 10 PCs, genotyping array, handedness, weight	106207	NA	0.213952	0.00381325		56223	NA	0.318503	0.00706387	49984	NA	0.287625	0.0079516		0.217303	0.22076	0.215774	0.209387	0.211979	0.219461	0.213454	0.216463	0.209993	0.212292	0.219058	0.202604	0.190589	0.204883	0.205091	0.217126	0.210011	0.195626	0.195126	0.189547	0.185195	0.17793	0.174818	0.170295	0.176823
Physical Measures	100009	Impedance measures	23123	Arm fat percentage (left)	23123-0.0	continuous		assessment center, age, sex, top 10 PCs, genotyping array, handedness	106270	NA	0.244239	0.00381089		56234	NA	0.252	0.00706204	50036	NA	0.251633	0.0079426		0.219669	0.216051	0.215447	0.21195	0.215762	0.219743	0.21986	0.218501	0.220949	0.213238	0.219723	0.222115	0.223721	0.232856	0.243347	0.264155	0.266205	0.265679	0.271015	0.255991	0.237321	0.230464	0.240687	0.221872	0.241194
Physical Measures	100009	Impedance measures	23126	Arm predicted mass (left)	23126-0.0	continuous		assessment center, age, sex, top 10 PCs, genotyping array, handedness, weight	106188	NA	0.218341	0.00381386		56214	NA	0.301177	0.00706495	49974	NA	0.278832	0.00795313		0.225412	0.230465	0.222484	0.21688	0.219328	0.235953	0.236958	0.238788	0.227414	0.233755	0.236678	0.210225	0.200163	0.214815	0.207363	0.217809	0.21521	0.201141	0.200724	0.190372	0.191931	0.186468	0.181538	0.174746	0.1895
Physical Measures	100009	Impedance measures	23127	Trunk fat percentage	23127-0.0	continuous		assessment center, age, sex, top 10 PCs, genotyping array	106258	NA	0.236125	0.00381117		56225	NA	0.242885	0.00706275	50033	NA	0.247172	0.00794274		0.226989	0.22254	0.213351	0.211552	0.216076	0.215371	0.214057	0.212206	0.209558	0.209552	0.21327	0.212818	0.217679	0.223614	0.226573	0.242417	0.250301	0.256207	0.263788	0.250752	0.229826	0.222569	0.238373	0.224659	0.238708
Physical Measures	100009	Impedance measures	23130	Trunk predicted mass	23130-0.0	continuous		assessment center, age, sex, top 10 PCs, genotyping array, weight	106157	NA	0.325173	0.00381472		56197	NA	0.338763	0.00706662	49960	NA	0.376477	0.00795489		0.306826	0.310486	0.309884	0.306745	0.311476	0.328364	0.328906	0.329387	0.31805	0.328629	0.336346	0.323169	0.317219	0.329235	0.311016	0.314329	0.317357	0.307832	0.307241	0.303274	0.300419	0.293922	0.280657	0.272574	0.284816
Physical Measures	100010	Body size measures	48	Waist circumference	48-0.0	continuous		assessment center, age, sex, top 10 PCs, genotyping array, standing height, weight	107779	NA	0.155168	0.00376288		56983	NA	0.233917	0.00697088	50796	NA	0.118582	0.00782579		0.144961	0.151621	0.170173	0.152603	0.160429	0.165394	0.167366	0.171886	0.177371	0.18977	0.20175	0.17183	0.181089	0.183352	0.164623	0.150708	0.139319	0.128515	0.124772	0.126444	0.135841	0.123585	0.120532	0.127407	0.128316
Physical Measures	100010	Body size measures	49	Hip circumference	49-0.0	continuous		assessment center, age, sex, top 10 PCs, genotyping array, standing height, weight	107672	NA	0.10618	0.00376636		56890	NA	0.133759	0.0069823	50782	NA	0.137075	0.00782806		0.10821	0.104843	0.0958622	0.097103	0.0912706	0.0828528	0.0948011	0.113648	0.109814	0.115312	0.102768	0.106867	0.104749	0.0857965	0.0962358	0.0943668	0.105165	0.108429	0.10207	0.101992	0.107369	0.106884	0.0975788	0.0945209	0.098645
Physical Measures	100010	Body size measures	50	Standing height	50-0.0	continuous		assessment center, age, sex, top 10 PCs, genotyping array	107976	NA	0.684626	0.00375599		57064	NA	0.681189	0.00695997	50912	NA	0.656071	0.00780663		0.645842	0.619843	0.617759	0.60796	0.605565	0.604436	0.586727	0.589909	0.580368	0.591981	0.600949	0.609636	0.623626	0.623221	0.629824	0.634701	0.633269	0.658245	0.669087	0.688018	0.691548	0.677406	0.66914	0.668481	0.690134
Physical Measures	100010	Body size measures	20015	Sitting height	20015-0.0	continuous	seated height - seating box height = sitting height	assessment center, age, sex, top 10 PCs, genotyping array, standing height	107847	NA	0.261349	0.00376037		57003	NA	0.246237	0.00696802	50844	NA	0.274562	0.00781732		0.257337	0.259292	0.254021	0.252631	0.246134	0.248865	0.236611	0.26579	0.244984	0.261244	0.254535	0.24806	0.238455	0.232518	0.22887	0.230419	0.227916	0.223738	0.226634	0.229776	0.239616	0.237423	0.241079	0.246877	0.237293
Physical Measures	100010	Body size measures	21001	Body mass index (BMI)	21001-0.0	continuous		assessment center, age, sex, top 10 PCs, genotyping array	107760	NA	0.273886	0.00376307		56935	NA	0.257068	0.00697598	50825	NA	0.277257	0.00782027		0.245534	0.246232	0.239262	0.23571	0.238982	0.251531	0.251069	0.257086	0.256679	0.247804	0.261274	0.264835	0.264938	0.270807	0.286186	0.314667	0.310629	0.313889	0.323949	0.29546	0.279625	0.270629	0.267172	0.262106	0.276935
Physical Measures	100010	Body size measures	21002	Weight	21002-0.0	continuous		assessment center, age, sex, top 10 PCs, genotyping array, standing height	107810	NA	0.27735	0.00376178		57001	NA	0.26703	0.00696839	50809	NA	0.268838	0.00782358		0.254151	0.254423	0.245105	0.237518	0.238382	0.254653	0.25303	0.255609	0.249619	0.240304	0.254391	0.259723	0.261169	0.266524	0.282555	0.310719	0.304777	0.30794	0.318446	0.289392	0.277862	0.270626	0.272331	0.26171	0.280854
Physical Measures	100011	Blood pressure	102	Pulse rate, automated reading	102-0.0, 102-0.1	continuous	average 2 reads	assessment center, age, sex, top 10 PCs, genotyping array	98328	NA	0.161471	0.00409332		51767	NA	0.173112	0.00766651	46561	NA	0.149586	0.00853468		0.175205	0.180708	0.181507	0.18292	0.18266	0.17404	0.167944	0.176234	0.173496	0.163971	0.157177	0.159216	0.152654	0.153424	0.146447	0.148302	0.150491	0.140782	0.129808	0.129649	0.129203	0.131511	0.150318	0.15036	0.151697
Physical Measures	100011	Blood pressure	4079	Diastolic blood pressure, automated reading	4079-0.0, 4079-0.1	continuous	average 2 reads	assessment center, age, sex, top 10 PCs, genotyping array	98350	NA	0.184092	0.00409254		51773	NA	0.222344	0.00766568	46577	NA	0.146839	0.00853218		0.157453	0.171146	0.170717	0.173646	0.184451	0.18769	0.191427	0.194873	0.200465	0.210104	0.213892	0.216269	0.204732	0.198339	0.202605	0.177746	0.169465	0.16613	0.155681	0.154476	0.145272	0.141235	0.130594	0.137286	0.145821
Physical Measures	100011	Blood pressure	4080	Systolic blood pressure, automated reading	4080-0.0, 4080-0.1	continuous	average 2 reads	assessment center, age, sex, top 10 PCs, genotyping array	98347	NA	0.155963	0.00409263		51771	NA	0.181124	0.00766599	46576	NA	0.125004	0.00853221		0.156761	0.149339	0.154141	0.161327	0.165559	0.162733	0.158441	0.168165	0.162946	0.161705	0.163582	0.172161	0.17216	0.182483	0.184691	0.180368	0.177991	0.178452	0.173396	0.158745	0.152151	0.144047	0.131078	0.11158	0.112794
Physical Measures	100015	Intraocular pressure	5254	Intra-ocular pressure, corneal-compensated (right)	5254-0.0	continuous		assessment center, age, sex, top 10 PCs, genotyping array	22038	NA	0.197065	0.0179552		11461	NA	0.215768	0.0344877	10577	NA	0.189734	0.0374549		0.117704	0.126535	0.13223	0.159642	0.128039	0.116895	0.0728256	0.151242	0.158367	0.130171	0.100926	0.1368	0.15272	0.189918	0.158363	0.119915	0.167038	0.201729	0.190122	0.205105	0.228782	0.2192	0.279987	0.272511	0.299184
Physical Measures	100015	Intraocular pressure	5255	Intra-ocular pressure, Goldmann-correlated (right)	5255-0.0	continuous		assessment center, age, sex, top 10 PCs, genotyping array	22034	NA	0.262132	0.017958		11459	NA	0.320195	0.0344937	10575	NA	0.234322	0.0374602		0.236351	0.271381	0.264645	0.274311	0.246012	0.201187	0.176648	0.205974	0.18752	0.208431	0.220051	0.228951	0.252147	0.200361	0.186045	0.190307	0.216707	0.24782	0.275175	0.288572	0.297541	0.280734	0.339585	0.358178	0.398924
Physical Measures	100015	Intraocular pressure	5256	Corneal hysteresis (right)	5256-0.0	continuous		assessment center, age, sex, top 10 PCs, genotyping array	22023	NA	0.202219	0.0179656		11461	NA	0.20947	0.0344893	10562	NA	0.248069	0.0374987		0.219969	0.233579	0.218125	0.206958	0.170983	0.223055	0.189873	0.224772	0.211035	0.223222	0.185139	0.188417	0.18326	0.207996	0.21298	0.17116	0.178299	0.212612	0.214097	0.20568	0.19478	0.159585	0.170945	0.156394	0.193152
Physical Measures	100015	Intraocular pressure	5257	Corneal resistance factor (right)	5257-0.0	continuous		assessment center, age, sex, top 10 PCs, genotyping array	22016	NA	0.267204	0.0179711		11459	NA	0.308689	0.0344948	10557	NA	0.302267	0.0375161		0.307184	0.334181	0.303813	0.273752	0.255473	0.291883	0.278195	0.260631	0.240567	0.297837	0.279088	0.272193	0.283335	0.226609	0.246739	0.237679	0.22096	0.256515	0.278936	0.26987	0.24367	0.211509	0.241195	0.257688	0.305646
Physical Measures	100015	Intraocular pressure	5262	Intra-ocular pressure, corneal-compensated (left)	5262-0.0	continuous		assessment center, age, sex, top 10 PCs, genotyping array	21953	NA	0.204393	0.0180265		11398	NA	0.283485	0.0346853	10555	NA	0.164009	0.0375343		0.139082	0.137174	0.110619	0.106849	0.103034	0.102119	0.111151	0.11601	0.125394	0.124097	0.116243	0.0935927	0.1306	0.166949	0.195229	0.187467	0.261879	0.255759	0.218469	0.22816	0.219937	0.210297	0.238243	0.229611	0.24717
Physical Measures	100015	Intraocular pressure	5263	Intra-ocular pressure, Goldmann-correlated (left)	5263-0.0	continuous		assessment center, age, sex, top 10 PCs, genotyping array	21949	NA	0.276681	0.0180295		11398	NA	0.347318	0.0346848	10551	NA	0.264035	0.0375476		0.266857	0.296708	0.244384	0.234772	0.219871	0.233537	0.234077	0.198832	0.179342	0.175266	0.173858	0.167654	0.229537	0.188131	0.20528	0.214508	0.279337	0.304156	0.296834	0.297253	0.30265	0.300065	0.337967	0.351049	0.383335
Physical Measures	100015	Intraocular pressure	5264	Corneal hysteresis (left)	5264-0.0	continuous		assessment center, age, sex, top 10 PCs, genotyping array	21955	NA	0.179101	0.0180254		11408	NA	0.163235	0.0346539	10547	NA	0.151098	0.0375656		0.2019	0.213064	0.17745	0.131836	0.1571	0.188659	0.179894	0.185282	0.164614	0.162558	0.132119	0.132584	0.093717	0.132689	0.176261	0.213849	0.228733	0.204294	0.219589	0.184236	0.125699	0.114162	0.114478	0.0989222	0.127905
Physical Measures	100015	Intraocular pressure	5265	Corneal resistance factor (left)	5265-0.0	continuous		assessment center, age, sex, top 10 PCs, genotyping array	21949	NA	0.242201	0.0180313		11408	NA	0.247793	0.0346544	10541	NA	0.223836	0.037591		0.284972	0.299846	0.25317	0.226575	0.233969	0.267542	0.26556	0.257713	0.236586	0.245935	0.232326	0.24116	0.203025	0.170235	0.214907	0.257911	0.278211	0.29306	0.321185	0.271482	0.232385	0.223482	0.236409	0.222578	0.251975
Physical Measures	100017	Visual acuity	5201	logMAR, final (right)	5201-0.0	continuous		assessment center, age, sex, top 10 PCs, genotyping array	22711	NA	0.0211422	0.0174187		11857	NA	0.0427248	0.0333295	10854	NA	0	0.036482		0	0.00430546	0	0.0189273	0	0	0	0	0	0	0	0	0.0197807	0.010757	0.0359935	0.0217346	0.00128682	0.064211	0.0273797	0.0573227	0.0655814	0.0501953	0.0640165	0.0789926	0.0770432
Physical Measures	100017	Visual acuity	5208	logMAR, final (left)	5208-0.0	continuous		assessment center, age, sex, top 10 PCs, genotyping array	22702	NA	0.0348019	0.0174208		11847	NA	0.0247886	0.0333468	10855	NA	0.0107602	0.0364704		0	0.00870638	0.050769	0.00541264	0.0394144	0.0507714	0.0359686	0.0572516	0.0607516	0.0431327	0.0298627	0.0382391	0.019339	0.0508683	0.0504633	0.0561191	0.0253007	0.0520064	0.0631507	0.0743899	0.0750945	0.0212629	0.0194538	0.0125146	0.00113398
Physical Measures	100018	Bone-densitometry of heel	78	Heel bone mineral density (BMD) T-score, automated	78-0.0	continuous	exclude Field 3082 Fractured heel	assessment center, age, sex, top 10 PCs, genotyping array	62578	NA	0.323133	0.00635124		33218	NA	0.363402	0.0119026	29360	NA	0.330556	0.0134773		0.308022	0.305831	0.294873	0.307002	0.320358	0.313464	0.313228	0.297023	0.299488	0.298058	0.298539	0.282791	0.279424	0.305776	0.304753	0.311522	0.326334	0.348082	0.364574	0.375882	0.383727	0.378245	0.370093	0.356826	0.327855
Physical Measures	100018	Bone-densitometry of heel	3148	Heel bone mineral density (BMD)	3148-0.0	continuous	exclude Field 3082 Fractured heel	assessment center, age, sex, top 10 PCs, genotyping array	62546	NA	0.327152	0.00635454		33217	NA	0.363796	0.011903	29329	NA	0.338924	0.0134921		0.315416	0.312257	0.298769	0.313232	0.323182	0.316066	0.317688	0.299284	0.302576	0.299583	0.300017	0.287133	0.282608	0.308996	0.308552	0.31475	0.328174	0.348634	0.364941	0.3765	0.386662	0.376686	0.369783	0.355285	0.325696
Physical Measures	100018	Bone-densitometry of heel	4105	Heel bone mineral density (BMD) (left)	4105-0.0	continuous	exclude Field 4093 Fractured heel (left)	assessment center, age, sex, top 10 PCs, genotyping array, handedness	33433	NA	0.323213	0.0118545		17598	NA	0.339046	0.0224949	15835	NA	0.368789	0.0250119		0.325487	0.265947	0.306883	0.296058	0.314439	0.297932	0.271214	0.279401	0.3054	0.296546	0.331482	0.364157	0.305558	0.343911	0.332687	0.365676	0.357307	0.361455	0.328726	0.316446	0.332621	0.304188	0.289492	0.284606	0.307209
Physical Measures	100018	Bone-densitometry of heel	4106	Heel bone mineral density (BMD) T-score, automated (left)	4106-0.0	continuous	exclude Field 4093 Fractured heel (left)	assessment center, age, sex, top 10 PCs, genotyping array, handedness	33450	NA	0.318962	0.0118487		17599	NA	0.338802	0.0224938	15851	NA	0.360592	0.0249876		0.325693	0.268418	0.312174	0.298006	0.316176	0.296256	0.270686	0.27765	0.303018	0.293381	0.327772	0.359792	0.300401	0.348011	0.335322	0.368981	0.359447	0.365257	0.329088	0.310938	0.319853	0.295199	0.281319	0.27804	0.299697
Physical Measures	100018	Bone-densitometry of heel	4124	Heel bone mineral density (BMD) (right)	4124-0.0	continuous	exclude Field 4096 Fractured heel (right)	assessment center, age, sex, top 10 PCs, genotyping array, handedness	33421	NA	0.319135	0.0118592		17604	NA	0.355652	0.0224896	15817	NA	0.336597	0.0250406		0.308591	0.24909	0.285314	0.28005	0.30058	0.281577	0.268471	0.273814	0.29028	0.29406	0.339678	0.368206	0.33355	0.381637	0.362164	0.390567	0.351206	0.350783	0.340924	0.326784	0.343807	0.328171	0.302275	0.284926	0.299179
Physical Measures	100018	Bone-densitometry of heel	4125	Heel bone mineral density (BMD) T-score, automated (right)	4125-0.0	continuous	exclude Field 4096 Fractured heel (right)	assessment center, age, sex, top 10 PCs, genotyping array, handedness	33440	NA	0.31341	0.0118516		17607	NA	0.354131	0.0224859	15833	NA	0.322945	0.0250113		0.310159	0.252554	0.283425	0.274293	0.294033	0.279732	0.272322	0.27222	0.286692	0.286786	0.332625	0.354988	0.314667	0.373575	0.359619	0.384284	0.348434	0.348591	0.334392	0.320287	0.338083	0.326059	0.298891	0.284885	0.290247
Physical Measures	100019	Hand grip strength	46	Hand grip strength (left)	46-0.0	continuous		assessment center, age, sex, top 10 PCs, genotyping array, handedness, weight	107445	NA	0.142999	0.00377342		56766	NA	0.146957	0.00699732	50679	NA	0.149104	0.00784322		0.13838	0.137211	0.141524	0.129893	0.135879	0.135987	0.151058	0.139354	0.142119	0.148743	0.150716	0.137824	0.134641	0.12725	0.136108	0.138074	0.136842	0.13133	0.138166	0.138977	0.135921	0.134134	0.122646	0.118523	0.135556
Physical Measures	100019	Hand grip strength	47	Hand grip strength (right)	47-0.0	continuous		assessment center, age, sex, top 10 PCs, genotyping array, handedness, weight	107450	NA	0.143775	0.00377306		56786	NA	0.147783	0.00699423	50664	NA	0.14472	0.00784563		0.132189	0.144581	0.145344	0.134933	0.131564	0.121574	0.124852	0.128637	0.130162	0.131259	0.136718	0.134915	0.136754	0.132056	0.13061	0.129242	0.127519	0.12919	0.131027	0.139177	0.141919	0.14027	0.132641	0.129487	0.139919
Physical Measures	100020	Spirometry	20150	Forced expiratory volume in 1-second (FEV1), Best measure	20150-0.0	continuous	exclude Field 3088, 3089, 3090, 3159	assessment center, age, sex, top 10 PCs, genotyping array	84305	NA	0.324444	0.00475339		44055	NA	0.313697	0.00898801	40250	NA	0.351593	0.00984769		0.324356	0.325301	0.328551	0.339964	0.318515	0.294477	0.287947	0.265817	0.265671	0.282811	0.290595	0.290185	0.287524	0.308582	0.307679	0.328527	0.354487	0.363112	0.372214	0.35123	0.336341	0.34192	0.339724	0.322153	0.32379
Physical Measures	100020	Spirometry	20151	Forced vital capacity (FVC), Best measure	20151-0.0	continuous	exclude Field 3088, 3089, 3090, 3159	assessment center, age, sex, top 10 PCs, genotyping array	84301	NA	0.338646	0.00475357		44055	NA	0.321986	0.00898801	40246	NA	0.365666	0.0098485		0.331848	0.326114	0.316003	0.321251	0.313369	0.287966	0.28384	0.276001	0.280541	0.292419	0.304902	0.310769	0.30693	0.329469	0.328069	0.33068	0.351723	0.374709	0.381075	0.355512	0.346875	0.349142	0.353432	0.329417	0.348921
Cognitive Function	100027	Fluid intelligence test	20016	Fluid intelligence score	20016-0.0	continuous		assessment center, age, sex, top 10 PCs, genotyping array	34491	NA	0.23273	0.0114953		18058	NA	0.277443	0.0219169	16433	NA	0.225118	0.0241214		0.259703	0.226797	0.228527	0.255864	0.295495	0.288059	0.277013	0.29314	0.245519	0.2631	0.251826	0.26358	0.256857	0.24382	0.232574	0.221399	0.227959	0.249974	0.227908	0.204699	0.199077	0.186173	0.21232	0.206664	0.251482
Cognitive Function	100029	Numeric memory test	4282	Maximum digits remembered correctly	4282-0.0	continuous	exclude participants abandoning the test	assessment center, age, sex, top 10 PCs, genotyping array	11366	NA	0.151481	0.0348702		5986	NA	0.191134	0.0663418	5380	NA	0.164318	0.0736448		0.0425136	0.0588314	0.0311891	0.0721561	0.16661	0.192204	0.150164	0.16324	0.160627	0.207942	0.237627	0.235536	0.183763	0.190741	0.168088	0.146202	0.118735	0.227428	0.199723	0.140293	0.0486477	0.0379133	0.00318804	0	0.111762
Cognitive Function	100030	Pairs matching test	399	Number of incorrect matches in round	399-0.1~399-0.3	continuous	total number of mistakes in two rounds	assessment center, age, sex, top 10 PCs, genotyping array	107815	NA	0.0643233	0.00376122		57001	NA	0.0583902	0.00696737	50814	NA	0.0722858	0.00782215		0.0529258	0.0575524	0.0628097	0.0805006	0.0738488	0.0732681	0.0712977	0.0597325	0.0658853	0.0548272	0.0548897	0.0627529	0.0619489	0.0633664	0.0533383	0.0594636	0.0565436	0.0607395	0.0611686	0.0744328	0.0574967	0.0613437	0.0638807	0.0701125	0.0734488
Cognitive Function	100031	Prospective memory test	20018	Prospective memory result	20018-0.0	categorical	correct recall on first attempt or not	assessment center, age, sex, top 10 PCs, genotyping array	35214	0.797467	0.110135	0.0228467		18426	0.795669	0.199104	0.0434192	16788	0.79944	0.138494	0.0481114		0.0960123	0.0620061	0.112942	0.0922027	0.130788	0.114712	0.085424	0.0643809	0.00708156	0.0430255	0.0979567	0.0539033	0.0716284	0.110166	0.155236	0.148258	0.075646	0.144241	0.14548	0.112308	0.130701	0.151164	0.0944237	0.121104	0.152234
Cognitive Function	100032	Reaction time test	20023	Mean time to correctly identify matches	20023-0.0	continuous		assessment center, age, sex, top 10 PCs, genotyping array	107255	NA	0.073167	0.00377936		56697	NA	0.0689428	0.0070052	50558	NA	0.0910834	0.00786176		0.0614806	0.0640349	0.0653868	0.0663413	0.067975	0.0777891	0.0773437	0.0731334	0.0643713	0.0714886	0.0806461	0.0813419	0.0686534	0.0640006	0.0711794	0.0656829	0.0650051	0.0668507	0.0687957	0.0644022	0.0662356	0.0713682	0.0690836	0.0831898	0.0935422
Early Life Factors	100033	Early life factors	1677	Breastfed as a baby	1677-0.0	binary		assessment center, age, sex, top 10 PCs, genotyping array	81848	0.710256	0.0586223	0.00860622		46010	0.68596	0.100629	0.0147485	35838	0.741448	0.0317251	0.0202638		0.0370013	0.0175146	0.0545233	0.0642756	0.0690591	0.0705702	0.0706159	0.0709961	0.0605458	0.0739789	0.0704084	0.0474552	0.0534162	0.068844	0.0467478	0.0520472	0.0721113	0.0654711	0.082643	0.0515354	0.0457636	0.0613565	0.0624724	0.0485466	0.0289825
Early Life Factors	100033	Early life factors	1687	Comparative body size at age 10	1687-0.0	categorical	thinner than average	assessment center, age, sex, top 10 PCs, genotyping array	106401	0.325138	0.230191	0.00644645		56379	0.305876	0.276258	0.0121576	50022	0.346847	0.181275	0.0132093		0.217477	0.250428	0.244949	0.219456	0.224082	0.225961	0.208053	0.196441	0.220236	0.235595	0.262517	0.26274	0.235596	0.2442	0.247833	0.249049	0.237009	0.244335	0.273476	0.267614	0.247897	0.220095	0.177535	0.18483	0.174114
Early Life Factors	100033	Early life factors	1687	Comparative body size at age 10	1687-0.0	categorical	plumper than average	assessment center, age, sex, top 10 PCs, genotyping array	106401	0.163532	0.289446	0.00854976		56379	0.184359	0.29801	0.0149294	50022	0.140058	0.253474	0.0193087		0.254663	0.278369	0.305109	0.296398	0.31999	0.313002	0.368776	0.369327	0.347805	0.355902	0.344026	0.317087	0.30159	0.301591	0.336622	0.329259	0.277695	0.283322	0.23644	0.243801	0.231287	0.204684	0.221061	0.22069	0.202246
Early Life Factors	100033	Early life factors	1697	Comparative height at age 10	1697-0.0	categorical	shorter than average	assessment center, age, sex, top 10 PCs, genotyping array	106497	0.20487	0.404543	0.00768236		56191	0.212329	0.438794	0.0140507	50306	0.196537	0.335332	0.0162579		0.393833	0.374816	0.349905	0.341255	0.343672	0.351776	0.344366	0.329303	0.35764	0.357257	0.344151	0.360278	0.381848	0.372792	0.389021	0.396583	0.380804	0.402109	0.415537	0.418926	0.40207	0.410506	0.40202	0.391424	0.374629
Early Life Factors	100033	Early life factors	1697	Comparative height at age 10	1697-0.0	categorical	taller than average	assessment center, age, sex, top 10 PCs, genotyping array	106497	0.253622	0.439446	0.00702387		56191	0.254774	0.446549	0.0130283	50306	0.252336	0.422998	0.0146172		0.467328	0.45317	0.438301	0.425692	0.458733	0.455116	0.43408	0.416892	0.396487	0.377139	0.394446	0.388631	0.387749	0.38435	0.40693	0.410168	0.379392	0.39808	0.400993	0.41137	0.411173	0.390372	0.384293	0.384881	0.396072
Early Life Factors	100033	Early life factors	1707	Handedness (chirality/laterality)	1707-0.0	categorical	right handedness or not	assessment center, age, sex, top 10 PCs, genotyping array	108143	0.889313	0.0322116	0.0103494		57147	0.902602	0.0434606	0.0206175	50996	0.874422	0.00390702	0.0200674		0.0421255	0.0351866	0.0375917	0.037874	0.0315766	0.0480327	0	0.00697087	0.034331	0.0507057	0.0765449	0.117516	0.0791297	0.0767186	0.0550183	0.0551577	0.0284541	0.0246327	0.0237974	0.0349978	0.0129707	0.0255915	0.0380907	0.0177948	0.0185042
Health and Medical History	100037	Breathing	2316	Wheeze or whistling in the chest in last year	2316-0.0	binary		assessment center, age, sex, top 10 PCs, genotyping array	106177	0.227309	0.146588	0.0073621		56208	0.215717	0.130064	0.0139465	49969	0.240349	0.141749	0.015002		0.146206	0.150987	0.156992	0.130582	0.133566	0.135511	0.133456	0.154748	0.149708	0.133031	0.132567	0.105711	0.122595	0.114864	0.106577	0.124636	0.105266	0.104754	0.090588	0.0850888	0.0752508	0.0853291	0.118247	0.117209	0.152437
Health and Medical History	100037	Breathing	4717	Shortness of breath walking on level ground	4717-0.0	binary		assessment center, age, sex, top 10 PCs, genotyping array	34714	0.116322	0.131046	0.0306395		18131	0.132535	0.202494	0.0545692	16583	0.0985949	0.13057	0.0703674		0.182033	0.0610279	0.067687	0.0416825	0.0410306	0	0.00382664	0.0539451	0.126614	0.176594	0.18324	0.0785115	0.0720712	0.050706	0.0656887	0.0744324	0.0632117	0.0901615	0.151657	0.136138	0.143369	0.054109	0.0867527	0.0946517	0.202253
Health and Medical History	100038	Claudication and peripheral artery disease	4728	Leg pain on walking	4728-0.0	binary		assessment center, age, sex, top 10 PCs, genotyping array	35019	0.226934	0.125969	0.0218617		18303	0.231274	0.112803	0.0414304	16716	0.222182	0.1583	0.0461897		0.0336511	0.0546748	0.0945268	0.0391831	0.0860723	0.0901229	0.124721	0.110114	0.127618	0.113219	0.121145	0.0945822	0.0707238	0.0769854	0.0579908	0.0456299	0.02957	0.0344408	0.0133749	0.056412	0.080716	0.0556758	0.0569712	0.0980302	0.103185
Health and Medical History	100038	Claudication and peripheral artery disease	5452	Leg pain when standing still or sitting	5452-0.0	binary	condition on Field 4728, use controls in Field 4728	assessment center, age, sex, top 10 PCs, genotyping array	34762	0.141361	0.112411	0.0275644		18150	0.147493	0.0963308	0.0515623	16612	0.134662	0.192015	0.0591436		0	0.0542269	0.0594319	0.066052	0.0938949	0.067582	0.0787856	0.0336083	0.0978642	0.0909046	0.0483329	0	0	0	0	0	0.00066988	0.0202584	0	0	0.0139678	0.005723	0.0275254	0.0750217	0.0644256
Health and Medical History	100038	Claudication and peripheral artery disease	5463	Leg pain in calf/calves	5463-0.0	binary	condition on Field 4728, use controls in Field 4728	assessment center, age, sex, top 10 PCs, genotyping array	34909	0.0745653	0.159152	0.0394442		18236	0.0717263	0.083691	0.0771889	16673	0.0776705	0.255021	0.0805372		0.0762302	0.0692254	0	0	0	0	0	0.0878113	0.0507187	0.166088	0.0974672	0.0560357	0.0478418	0.0522044	0.00108841	0.0927376	0.105073	0.108579	0.0665875	0.0738407	0.133592	0.153804	0.202876	0.100541	0.225232
Health and Medical History	100038	Claudication and peripheral artery disease	5474	Leg pain when walking uphill or hurrying	5474-0.0	binary	condition on Field 4728, use controls in Field 4728	assessment center, age, sex, top 10 PCs, genotyping array	34707	0.155041	0.122475	0.0263335		18116	0.163336	0.0957183	0.0490687	16591	0.145983	0.165175	0.0567858		0.177398	0.106768	0.161006	0.147415	0.151529	0.111761	0.113869	0.0981331	0.0790321	0.0707724	0.0824417	0.0713129	0.0862087	0.094929	0.0602924	0.0702235	0.115211	0.114696	0.0840898	0.109799	0.102175	0.0463181	0.0639692	0.0785461	0.0963146
Health and Medical History	100038	Claudication and peripheral artery disease	5485	Leg pain when walking normally	5485-0.0	binary	condition on Field 4728, use controls in Field 4728	assessment center, age, sex, top 10 PCs, genotyping array	34822	0.130234	0.117722	0.0287365		18182	0.134144	0.0942094	0.054095	16640	0.125962	0.163538	0.0611879		0.116813	0.0592685	0.090415	0.0816322	0.111761	0.170255	0.152144	0.114703	0.0511688	0.0845504	0.125379	0.122986	0.128754	0.147493	0.111259	0.0462659	0.0765678	0.0876923	0.0397828	0.0935106	0.11658	0.0571492	0.0857964	0.071574	0.046654
Health and Medical History	100038	Claudication and peripheral artery disease	5518	Leg pain on walking : effect of standing still	5518-0.0	binary	condition on Field 4728	assessment center, age, sex, top 10 PCs, genotyping array	6921	0.398497	0	0.0919389		3622	0.427664	0	0.174683	3299	0.366475	0.0418836	0.196163		0.403218	0.538619	0.608025	0.414702	0.47016	0.214171	0.34642	0.342076	0.117124	0	0	0	0	0	0	0	0	0	0	0	0	0	0	0	0
Health and Medical History	100039	Chest pain	2335	Chest pain or discomfort	2335-0.0	binary		assessment center, age, sex, top 10 PCs, genotyping array	107115	0.162181	0.0769609	0.00853185		56603	0.147996	0.109394	0.0165668	50512	0.178076	0.0584644	0.0169552		0.0325634	0.0336477	0.0566326	0.0613435	0.0616721	0.0667256	0.0917505	0.0713071	0.0806544	0.0860311	0.0834476	0.0784631	0.0735027	0.0854681	0.0905161	0.0802755	0.0538205	0.0716419	0.0581063	0.0388344	0.0555114	0.0723168	0.0720843	0.0817366	0.0937516
Health and Medical History	100039	Chest pain	3606	Chest pain or discomfort walking normally	3606-0.0	binary	condition on Field 2335, use controls in Field 2335, excluding unable to walk	assessment center, age, sex, top 10 PCs, genotyping array	106973	0.0288484	0.132169	0.0244618		56528	0.0260225	0.123745	0.0487357	50445	0.0320151	0.125379	0.0473616		0	0	0	0	0.0219597	0.0792917	0.0303813	0	0.0133941	0	0	0.000861533	0.10856	0.164232	0.146142	0.120312	0.145157	0.200324	0.201599	0.159546	0.0945646	0.0754126	0.0304991	0.0874374	0.134224
Health and Medical History	100039	Chest pain	3751	Chest pain or discomfort when walking uphill or hurrying	3751-0.0	binary	condition on Field 2335 and Field 3606, use cases in Field 2306 and controls in Field 2335	assessment center, age, sex, top 10 PCs, genotyping array	106543	0.0652413	0.119273	0.0143383		56264	0.0650505	0.145404	0.0266637	50279	0.0654548	0.0859096	0.0297521		0.0371217	0.040781	0.0358729	0	0.0334971	0.0131361	0.0416268	0.0160898	0.0485357	0.00823415	0.0247403	0.0266651	0.0479189	0.0865244	0.0908638	0.110019	0.0985263	0.114775	0.130441	0.143592	0.154385	0.163729	0.159406	0.165039	0.184338
Health and Medical History	100041	Eyesight	2207 & 6147	Wears glasses or contact lenses & Reason for glasses/contact lenses	2207-0.0 & 6147-0.0~6147-0.5	categorical	for short-sightedness (myopia)	assessment center, age, sex, top 10 PCs, genotyping array	32430	0.253839	0.236547	0.0225567		16295	0.267076	0.30581	0.0439127	16135	0.240471	0.135701	0.0463949		0.180978	0.127757	0.16799	0.179417	0.190672	0.192917	0.205287	0.240717	0.281094	0.279331	0.299751	0.262389	0.265296	0.296395	0.389078	0.40779	0.473418	0.39839	0.319192	0.298978	0.287878	0.261056	0.269377	0.25432	0.199265
Health and Medical History	100041	Eyesight	2208 & 6147	Wears glasses or contact lenses & Reason for glasses/contact lenses	2207-0.0 & 6147-0.0~6147-0.5	categorical	for long-sightedness (hypermetropia)	assessment center, age, sex, top 10 PCs, genotyping array	32430	0.137835	0.11998	0.0299448		16295	0.155692	0.172852	0.0558313	16135	0.119802	0.0504954	0.0649797		0	0.0319847	0.041316	0.157245	0.174499	0.165503	0.202066	0.195565	0.210856	0.112128	0.0695999	0.166273	0.20983	0.172925	0.223091	0.207406	0.141221	0.118816	0.112952	0.119189	0.126474	0.146844	0.153169	0.117232	0.0947652
Health and Medical History	100041	Eyesight	2209 & 6147	Wears glasses or contact lenses & Reason for glasses/contact lenses	2207-0.0 & 6147-0.0~6147-0.5	categorical	for reading/near work (presbyopia)	assessment center, age, sex, top 10 PCs, genotyping array	32430	0.282455	0.0579507	0.0216752		16295	0.29236	0.0955879	0.0425095	16135	0.272451	0.078544	0.0442048		0.119858	0.144951	0.112688	0.121853	0.0614642	0.0719134	0.00677122	0.0249506	0	0	0	0	0	0	0.0945757	0.10256	0.0769508	0.118493	0.171788	0.165463	0.169104	0.110317	0.0399415	0.0464195	0.0316047
Health and Medical History	100041	Eyesight	2210 & 6147	Wears glasses or contact lenses & Reason for glasses/contact lenses	2207-0.0 & 6147-0.0~6147-0.5	categorical	for astigmatism	assessment center, age, sex, top 10 PCs, genotyping array	32430	0.0840888	0.172023	0.0395057		16295	0.101381	0.166664	0.0703339	16135	0.0666253	0.187013	0.0915856		0.0841726	0.0224934	0.00427072	0.0671434	0.222315	0.294934	0.259747	0.283875	0.308027	0.123883	0.00815975	0.0777216	0.119403	0.0963445	0.2201	0.234496	0.198001	0.265927	0.241617	0.326439	0.266102	0.322523	0.224123	0.201432	0.238051
Health and Medical History	100041	Eyesight	2211 & 6147	Wears glasses or contact lenses & Reason for glasses/contact lenses	2207-0.0 & 6147-0.0~6147-0.5	categorical	for a lazy eye (amblyopia)	assessment center, age, sex, top 10 PCs, genotyping array	32430	0.0263028	0.066976	0.0841599		16295	0.0274317	0.135189	0.16223	16135	0.0251627	0.16707	0.174754		0.373528	0.517258	0.318057	0.434989	0.363412	0.435369	0.0448502	0.0373009	0.291928	0	0	0.0906973	0	0	0.120474	0.212489	0.36551	0.222033	0.205992	0	0.0222278	0	0	0	0.116826
Health and Medical History	100041	Eyesight	6148	Eye problems/disorders	6148-0.0~6148-0.4	categorical	had diabetes related eye disease or not	assessment center, age, sex, top 10 PCs, genotyping array	33750	0.0204148	0.721899	0.0966505		17830	0.01318	0.455734	0.251064	15920	0.0285176	0.770862	0.162128		1	1	1	1	1	1	1	0.492043	0.762443	0.835741	1	0.941671	0.678354	0.299632	0.391655	0.378685	0.415695	0.547149	0.441868	0.508513	0.47155	0.34988	0.481237	0.522042	0.508657
Health and Medical History	100041	Eyesight	6148	Eye problems/disorders	6148-0.0~6148-0.4	categorical	had glaucoma or not	assessment center, age, sex, top 10 PCs, genotyping array	33750	0.0449778	0.257738	0.0561323		17830	0.0393718	0.44507	0.115764	15920	0.0512563	0.174033	0.10945		0.213661	0.145875	0.250853	0.26183	0.316486	0.209859	0.4261	0.348792	0.381731	0.170064	0.245047	0.167273	0.288273	0.221831	0.188344	0.120135	0.280507	0.233403	0.196488	0.143124	0.239796	0.065242	0.0616138	0.206663	0.162797
Health and Medical History	100041	Eyesight	6148	Eye problems/disorders	6148-0.0~6148-0.4	categorical	had cataract or not	assessment center, age, sex, top 10 PCs, genotyping array	33750	0.0952593	0.0731386	0.035251		17830	0.106057	0.0455486	0.0626041	15920	0.0831658	0.141448	0.0810398		0	0	0	0	0	0.0977913	0.102016	0.10915	0.0666018	0.103613	0.169224	0.201691	0.191662	0.130901	0.0413138	0.126791	0.191954	0.123084	0.141679	0.288448	0.320638	0.29895	0.264073	0.0902464	0.144733
Health and Medical History	100041	Eyesight	6148	Eye problems/disorders	6148-0.0~6148-0.4	categorical	had macular degeneration or not	assessment center, age, sex, top 10 PCs, genotyping array	33750	0.0230815	0.145821	0.0885627		17830	0.025631	0.11371	0.155331	15920	0.0202261	0	0.20656		0.08748	0.0258524	0.0413674	0.376516	0.532907	0.701244	0.635295	0.777653	0.534967	0.306405	0.48561	0.492307	0.60342	0.574672	0.625964	0.35763	0.480232	0.428836	0.383783	0.423249	0.521898	0.333394	0.277363	0.342151	0.160464
Health and Medical History	100042	General health	2178	Overall health rating	2178-0.0	categorical	excellent/good vs fair/poor	assessment center, age, sex, top 10 PCs, genotyping array	107760	0.740553	0.168762	0.00688702		56954	0.763564	0.171623	0.0132419	50806	0.714758	0.144398	0.0138277		0.137798	0.145802	0.152891	0.14158	0.14236	0.139935	0.14495	0.121675	0.136403	0.135109	0.135778	0.150787	0.145144	0.139425	0.137921	0.133238	0.147831	0.153716	0.149712	0.156452	0.173943	0.151676	0.170143	0.152508	0.164296
Health and Medical History	100042	General health	2188	Long-standing illness, disability or infirmity	2188-0.0	binary		assessment center, age, sex, top 10 PCs, genotyping array	105733	0.336234	0.105295	0.00641935		55758	0.309929	0.105686	0.0122384	49975	0.365583	0.125103	0.0130424		0.0968667	0.108527	0.0818875	0.0862139	0.0752855	0.0763174	0.0753461	0.0830715	0.068956	0.0825716	0.0849096	0.08215	0.0805347	0.0803292	0.0674504	0.064444	0.068321	0.0652988	0.0693006	0.0717193	0.0801373	0.0928247	0.103849	0.0885734	0.100746
Health and Medical History	100042	General health	2296	Falls in the last year	2296-0.0	categorical	any fall or not	assessment center, age, sex, top 10 PCs, genotyping array	107986	0.198683	0.0551821	0.00768984		57068	0.234282	0.0450356	0.013265	50918	0.158785	0.0485382	0.0177893		0.0423112	0.0392346	0.0537816	0.0587931	0.0480051	0.0465233	0.0509533	0.0532394	0.0815113	0.0537488	0.0219214	0.0126119	0.000192327	0.0235205	0.0490009	0.0619849	0.06325	0.0650567	0.0818632	0.0936219	0.0646108	0.0600346	0.0517062	0.0545576	0.0582535
Health and Medical History	100043	Hearing	2247	Hearing difficulty/problems	2247-0.0	binary		assessment center, age, sex, top 10 PCs, genotyping array, noisy workplace, loud music exposure	32852	0.286375	0.0966327	0.021288		17076	0.235828	0.189707	0.0440533	15776	0.341088	0.0544259	0.0419354		0.180537	0.149672	0.135984	0.114506	0.0930556	0.0656685	0.0859615	0.069712	0.0913845	0.0520978	0.0683145	0.125449	0.138717	0.0793915	0.103435	0.0751269	0.0790319	0.0511533	0.0247244	0.0780063	0.10654	0.140388	0.0795838	0.0783109	0.0768414
Health and Medical History	100043	Hearing	2257	Hearing difficulty/problems with background noise	2257-0.0	binary		assessment center, age, sex, top 10 PCs, genotyping array, noisy workplace, loud music exposure	33869	0.375978	0.0830092	0.0190666		17724	0.321372	0.0704348	0.0379689	16145	0.435924	0.112717	0.0389088		0.289294	0.271575	0.20635	0.170813	0.130916	0.179272	0.173696	0.0605445	0.086696	0.055271	0.0793914	0.109001	0.1181	0.0239864	0	0	0.00876515	0.042911	0.0255804	0.0149424	0.0314899	0.00152861	0	0	0
Health and Medical History	100043	Hearing	4803	Tinnitus	4803-0.0	categorical	never or not	assessment center, age, sex, top 10 PCs, genotyping array, noisy workplace, loud music exposure	34038	0.288912	0.125085	0.0204839		17854	0.258542	0.211941	0.0406195	16184	0.322417	0.0509655	0.0415538		0.0481478	0.0613456	0.0434067	0.0605671	0.0929741	0.0977607	0.139651	0.198086	0.20215	0.104932	0.123041	0.0924997	0.0950397	0.129785	0.141011	0.0835183	0.0670986	0.0827963	0.0534406	0.0961631	0.119842	0.157043	0.194314	0.199636	0.215289
Health and Medical History	100044	Medical conditions	2443	Diabetes diagnosed by doctor	2443-0.0	binary		assessment center, age, sex, top 10 PCs, genotyping array	107935	0.0525131	0.413903	0.016256		57054	0.0368598	0.3863	0.0380219	50881	0.0700654	0.44065	0.0281934		0.393895	0.40943	0.424828	0.437287	0.450416	0.355029	0.371054	0.380314	0.373106	0.377328	0.469964	0.486557	0.508904	0.426336	0.455244	0.484617	0.469466	0.484244	0.446599	0.451928	0.435431	0.448782	0.421264	0.400811	0.337077
Health and Medical History	100044	Medical conditions	2453	Cancer diagnosed by doctor	2453-0.0	binary		assessment center, age, sex, top 10 PCs, genotyping array	107847	0.0793161	0.0446312	0.0125859		56928	0.0928717	0.0617654	0.0212727	50919	0.0641607	0.024439	0.029748		0.0400566	0.0561736	0.0376507	0.0267756	0.0157378	0.0406061	0.0182903	0	0.0178613	0	0	0	0.000803194	0	0	0	0.00484277	0.00439015	0.0213482	0.0378251	0.0406193	0.053335	0.125456	0.0783178	0.0631789
Health and Medical History	100044	Medical conditions	2966	Age high blood pressure diagnosed	2966-0.0	continuous		assessment center, age, sex, top 10 PCs, genotyping array	26806	NA	0.053677	0.0148147		12003	NA	0.0984234	0.0330422	14803	NA	0.0202479	0.0268497		0.0534767	0.0345447	0.0223803	0.0116601	0.0136057	0.0184483	0.0334607	0.0747989	0.022529	0.0483482	0.0736439	0.067472	0.0412056	0.0645915	0.046005	0.0790635	0.0785038	0.0398262	0.047331	0.0756977	0.0772143	0.0809252	0.0579491	0.0864951	0.0336173
Health and Medical History	100044	Medical conditions	2976	Age diabetes diagnosed	2976-0.0	continuous		assessment center, age, sex, top 10 PCs, genotyping array	5369	NA	1	0.0736156		1864	NA	1	0.214387	3505	NA	0.837891	0.113072		1	1	1	1	1	1	0.850264	0.699089	0.942165	0.90582	1	0.913789	1	1	1	1	1	1	1	1	0.792831	0.783334	0.779742	0.788764	0.829207
Health and Medical History	100044	Medical conditions	3761	Age hay fever, rhinitis or eczema diagnosed	3761-0.0	continuous		assessment center, age, sex, top 10 PCs, genotyping array	21074	NA	0.174036	0.0187993		11663	NA	0.147111	0.0339498	9411	NA	0.142454	0.0422111		0.148484	0.158412	0.154815	0.139081	0.137752	0.171684	0.172776	0.173082	0.120418	0.122555	0.123158	0.140162	0.138773	0.177942	0.154095	0.180299	0.190581	0.216785	0.221266	0.219274	0.187061	0.232061	0.233203	0.247227	0.26398
Health and Medical History	100044	Medical conditions	3786	Age asthma diagnosed	3786-0.0	continuous		assessment center, age, sex, top 10 PCs, genotyping array	11898	NA	0.266691	0.0332346		6586	NA	0.243405	0.0600153	5312	NA	0.250713	0.0748527		0.27577	0.230922	0.21653	0.255175	0.289702	0.238043	0.158416	0.161013	0.186876	0.0401648	0.0759833	0.272437	0.345049	0.355682	0.472415	0.492404	0.432066	0.413107	0.440855	0.431218	0.351224	0.336199	0.352912	0.237049	0.277857
Health and Medical History	100044	Medical conditions	6150	Vascular/heart problems diagnosed by doctor	6150-0.0~6150-0.3	categorical	had heart attack or not	assessment center, age, sex, top 10 PCs, genotyping array	107998	0.0253338	0.175533	0.0265504		57060	0.00932352	0	0.102296	50938	0.0432683	0.172987	0.0383015		0.201015	0.177169	0.152204	0.187694	0.184394	0.241987	0.285779	0.293628	0.346783	0.244221	0.175001	0.156784	0.0362407	0.0179953	0.0611773	0.0579349	0.0763409	0.0402788	0.0851136	0.0989269	0.0946028	0.157509	0.187511	0.267342	0.296142
Health and Medical History	100044	Medical conditions	6150	Vascular/heart problems diagnosed by doctor	6150-0.0~6150-0.3	categorical	had angina or not	assessment center, age, sex, top 10 PCs, genotyping array	107998	0.0338617	0.171513	0.0217264		57060	0.0202769	0.172615	0.0576242	50938	0.0490793	0.168166	0.0352679		0.127056	0.123715	0.11256	0.142238	0.16609	0.174186	0.175074	0.184938	0.164781	0.161114	0.208202	0.181104	0.205325	0.171009	0.221588	0.208125	0.233195	0.232472	0.348547	0.296967	0.297659	0.23285	0.178733	0.193901	0.170514
Health and Medical History	100044	Medical conditions	6150	Vascular/heart problems diagnosed by doctor	6150-0.0~6150-0.3	categorical	had stroke or not	assessment center, age, sex, top 10 PCs, genotyping array	107998	0.0162966	0.098504	0.0364114		57060	0.0123554	0	0.0827713	50938	0.0207115	0.17798	0.0636271		0.102105	0.124681	0	0	0	0	0.0655223	0.0236586	0.0719412	0.0730557	0	0.0256062	0	0	0.0552951	0.116137	0.144774	0.0122933	0.069976	0.0445186	0	0.00846419	0	0.0150103	0.0446666
Health and Medical History	100044	Medical conditions	6150	Vascular/heart problems diagnosed by doctor	6150-0.0~6150-0.3	categorical	had high blood pressure or not	assessment center, age, sex, top 10 PCs, genotyping array	107998	0.276505	0.260765	0.00671172		57060	0.243814	0.29424	0.0130538	50938	0.313126	0.219311	0.0133676		0.244961	0.244012	0.251941	0.241746	0.247353	0.24901	0.250353	0.267461	0.301098	0.299342	0.281183	0.270791	0.245451	0.233328	0.219961	0.21542	0.22943	0.223624	0.218385	0.215942	0.205253	0.214647	0.214979	0.222002	0.207637
Health and Medical History	100044	Medical conditions	6152	Blood clot, DVT, bronchitis, emphysema, asthma, rhinitis, eczema, allergy diagnosed by doctor	6152-0.0~6152-0.4	categorical	had DVT or not	assessment center, age, sex, top 10 PCs, genotyping array	108022	0.0202459	0.108268	0.0311186		57085	0.0221424	0.117567	0.0540937	50937	0.0181204	0.180263	0.0700484		0.244805	0.286919	0.187137	0.206853	0.203699	0.197153	0.228219	0.189534	0.178626	0.133023	0.222183	0.195398	0.191927	0.194123	0.159668	0.135206	0.0862495	0.102308	0.12693	0.0600041	0	0	0	0.00913561	0
Health and Medical History	100044	Medical conditions	6152	Blood clot, DVT, bronchitis, emphysema, asthma, rhinitis, eczema, allergy diagnosed by doctor	6152-0.0~6152-0.4	categorical	had emphysema/chronic bronchitis or not	assessment center, age, sex, top 10 PCs, genotyping array	108022	0.0206902	0.101839	0.0306388		57085	0.0194972	0.0861297	0.0592424	50937	0.0220272	0.0783436	0.0608966		0.0422582	0.0597437	0.0561221	0.118135	0.0365396	0.0142833	0	0	0	0.0605655	0.0526654	0.103735	0.148197	0.0977746	0.152245	0.180253	0.106754	0.0404758	0.0650786	0.0317395	0.115598	0.103529	0	0.0697824	0.0911653
Health and Medical History	100044	Medical conditions	6152	Blood clot, DVT, bronchitis, emphysema, asthma, rhinitis, eczema, allergy diagnosed by doctor	6152-0.0~6152-0.4	categorical	had asthma or not	assessment center, age, sex, top 10 PCs, genotyping array	108022	0.123734	0.343747	0.00974484		57085	0.132241	0.302254	0.0174244	50937	0.1142	0.347987	0.0211615		0.330902	0.365414	0.354985	0.372286	0.372234	0.346556	0.336399	0.346154	0.333987	0.322371	0.333971	0.308128	0.321085	0.313639	0.306743	0.322999	0.334884	0.334806	0.321009	0.347777	0.368853	0.355109	0.36713	0.334471	0.344768
Health and Medical History	100044	Medical conditions	6152	Blood clot, DVT, bronchitis, emphysema, asthma, rhinitis, eczema, allergy diagnosed by doctor	6152-0.0~6152-0.4	categorical	had hayfever, allergic rhinitis, eczema or not	assessment center, age, sex, top 10 PCs, genotyping array	108022	0.225556	0.225319	0.0072715		57085	0.244898	0.191371	0.0130249	50937	0.203879	0.267407	0.0157927		0.234691	0.228717	0.258064	0.245791	0.239661	0.266395	0.262694	0.264621	0.26827	0.220062	0.208814	0.20747	0.210419	0.19624	0.185485	0.193658	0.207422	0.182753	0.191112	0.218367	0.187193	0.192207	0.183301	0.183234	0.18627
Health and Medical History	100046	Mouth	6149	Mouth/teeth dental problems	6149-0.0~6149-0.5	categorical	had mouth ulcers or not	assessment center, age, sex, top 10 PCs, genotyping array	107848	0.0996773	0.158213	0.0110079		56988	0.109462	0.144745	0.0193494	50860	0.0887141	0.19279	0.0244758		0.152554	0.151849	0.166334	0.181335	0.193327	0.182769	0.161556	0.161075	0.186768	0.142492	0.127536	0.152253	0.169861	0.148313	0.1643	0.168287	0.118413	0.120901	0.117589	0.127633	0.162466	0.158644	0.196428	0.199828	0.167396
Health and Medical History	100046	Mouth	6149	Mouth/teeth dental problems	6149-0.0~6149-0.5	categorical	had painful gums or not	assessment center, age, sex, top 10 PCs, genotyping array	107848	0.0276408	0.0198714	0.0250135		56988	0.0329719	0.0586856	0.0410559	50860	0.0216673	0.0182044	0.0617027		0.0716679	0.0932918	0.0770654	0.0194737	0.0761912	0.139565	0.0567547	0.0428669	0.0588819	0.0358303	0.0168796	0.00214743	0.00203327	0.0180828	0.000381425	0	0	0	0	0	0	0	0	0	0.0281201
Health and Medical History	100046	Mouth	6149	Mouth/teeth dental problems	6149-0.0~6149-0.5	categorical	had bleeding gums or not	assessment center, age, sex, top 10 PCs, genotyping array	107848	0.125695	0.0879465	0.00967623		56988	0.14589	0.0810241	0.0165792	50860	0.103067	0.0741164	0.0224458		0.0487543	0.0585847	0.0784335	0.063806	0.0575625	0.0614401	0.0711777	0.0777254	0.0828263	0.104549	0.109331	0.0991079	0.0918006	0.0946274	0.0786029	0.0637829	0.0512856	0.0702795	0.0718061	0.0759646	0.0815041	0.0981857	0.13735	0.140679	0.138993
Health and Medical History	100046	Mouth	6149	Mouth/teeth dental problems	6149-0.0~6149-0.5	categorical	had loose teeth or not	assessment center, age, sex, top 10 PCs, genotyping array	107848	0.0437931	0.0518267	0.0183103		56988	0.0426932	0.0175079	0.0345111	50860	0.0450256	0.0563812	0.0373655		0.0638217	0.0700908	0.127429	0.172817	0.136861	0.101399	0.135051	0.116929	0.084905	0.0431158	0.035444	0.0347074	0.0216647	0.0599439	0.010925	0.0205854	0.011098	0.0861192	0.0720812	0.0853708	0.0643409	0.0616635	0.0349629	0.0566768	0.0194733
Health and Medical History	100046	Mouth	6149	Mouth/teeth dental problems	6149-0.0~6149-0.5	categorical	had toothache or not	assessment center, age, sex, top 10 PCs, genotyping array	107848	0.0388881	0.0528524	0.0198137		56988	0.0351302	0.049473	0.0393236	50860	0.0430987	0.0394907	0.0384577		0.077234	0.0678293	0.047132	0.0018995	0	0	0	0	0	0.0264809	0	0.067393	0.0622676	0.0332191	0.0958076	0.0752137	0.0666286	0.0937687	0.114409	0.0974601	0.162197	0.166193	0.106318	0.0575931	0.0514549
Health and Medical History	100048	Pain	2956	General pain for 3+ months	2956-0.0	binary	condition on Field 6159, use controls in Field 6159	assessment center, age, sex, top 10 PCs, genotyping array	107954	0.0131908	0.138634	0.0425553		57032	0.0153072	0.156332	0.0706868	50922	0.0108205	0.20266	0.102509		0.378971	0.373412	0.294362	0.277215	0.257972	0.0176395	0.00828947	0.0522108	0	0	0.00116434	0.0349568	0.0430814	0.0919941	0.0404302	0.124075	0.148735	0.156963	0.187605	0.26312	0.278793	0.171615	0.129982	0.0957997	0.12026
Health and Medical History	100048	Pain	3404	Neck/shoulder pain for 3+ months	3404-0.0	binary	condition on Field 6159, use controls in Field 6159	assessment center, age, sex, top 10 PCs, genotyping array	107744	0.159229	0.077113	0.00856447		56923	0.175799	0.076415	0.0151263	50821	0.14067	0.100237	0.0189599		0.0867806	0.0959029	0.0925985	0.102763	0.106728	0.1011	0.0883726	0.0872167	0.104621	0.0983133	0.0887152	0.095152	0.0753643	0.0630737	0.0563435	0.0555596	0.0497358	0.0397723	0.0602627	0.0607907	0.0611578	0.0601884	0.0998598	0.0785979	0.0870446
Health and Medical History	100048	Pain	3414	Hip pain for 3+ months	3414-0.0	binary	condition on Field 6159, use controls in Field 6159	assessment center, age, sex, top 10 PCs, genotyping array	107839	0.0907557	0.0969685	0.0116222		56970	0.106565	0.116008	0.0196499	50869	0.0730504	0.0957629	0.0274887		0.0565454	0.0847811	0.0462302	0.0320427	0.0532655	0.0846996	0.087984	0.100622	0.0831902	0.0556394	0.0578879	0.0647318	0.0773995	0.0805528	0.0735499	0.0798017	0.0681196	0.0574974	0.0891864	0.0608478	0.0612789	0.066125	0.096945	0.103859	0.108834
Health and Medical History	100048	Pain	3571	Back pain for 3+ months	3571-0.0	binary	condition on Field 6159, use controls in Field 6159	assessment center, age, sex, top 10 PCs, genotyping array	107746	0.175515	0.0775004	0.00816573		56922	0.17979	0.0926265	0.0149658	50824	0.170726	0.0804327	0.0171969		0.0399335	0.0565326	0.0620368	0.0818094	0.104514	0.122439	0.099165	0.100123	0.0720746	0.0915184	0.0858902	0.0927034	0.0975912	0.0802321	0.082223	0.0713919	0.0676438	0.0766069	0.082964	0.0804078	0.0598588	0.0376349	0.0655272	0.073493	0.0711188
Health and Medical History	100048	Pain	3741	Stomach/abdominal pain for 3+ months	3741-0.0	binary	condition on Field 6159, use controls in Field 6159	assessment center, age, sex, top 10 PCs, genotyping array	107775	0.046829	0.10343	0.0175329		56923	0.0540379	0.102236	0.0296376	50852	0.0387595	0.127816	0.0412757		0.174953	0.114997	0.147855	0.115914	0.113872	0.102632	0.0861066	0.0446226	0.0670894	0.0588046	0.113324	0.100201	0.0517485	0.0419519	0.0993395	0.107431	0.0926533	0.0950864	0.114473	0.0845796	0.0833285	0.122031	0.116238	0.146815	0.139252
Health and Medical History	100048	Pain	3773	Knee pain for 3+ months	3773-0.0	binary	condition on Field 6159, use controls in Field 6159	assessment center, age, sex, top 10 PCs, genotyping array	107795	0.170537	0.088048	0.00827666		56961	0.168413	0.0702218	0.0154344	50834	0.172916	0.0745178	0.0170875		0.111365	0.0881291	0.0967603	0.0837791	0.100838	0.0787584	0.067949	0.0881992	0.111202	0.114723	0.127721	0.110272	0.120264	0.107526	0.115252	0.106561	0.104577	0.0803052	0.0547697	0.0495422	0.0304534	0.0352454	0.0494122	0.054855	0.0644505
Health and Medical History	100048	Pain	3799	Headaches for 3+ months	3799-0.0	binary	condition on Field 6159, use controls in Field 6159	assessment center, age, sex, top 10 PCs, genotyping array	107527	0.087392	0.114124	0.0119155		56767	0.115437	0.114484	0.0188623	50760	0.0560284	0.0954534	0.0325068		0.186725	0.171295	0.201559	0.179301	0.151137	0.12879	0.127193	0.170666	0.219772	0.211857	0.14873	0.139662	0.139872	0.150424	0.156105	0.133767	0.114773	0.101318	0.0901132	0.0766803	0.0474964	0.0478642	0.0763914	0.097237	0.0692242
Health and Medical History	100048	Pain	6159	Pain type(s) experienced in last month	6159-0.0~6159-0.6	categorical	had headache or not	assessment center, age, sex, top 10 PCs, genotyping array	107972	0.196607	0.137486	0.00772816		57039	0.233279	0.109397	0.0132966	50933	0.155538	0.154767	0.0179701		0.16264	0.137113	0.153018	0.143933	0.139762	0.103852	0.116626	0.131668	0.129573	0.138242	0.126903	0.151447	0.133787	0.161994	0.199805	0.15581	0.140623	0.139008	0.172276	0.166134	0.166745	0.142761	0.127467	0.116795	0.098696
Health and Medical History	100048	Pain	6159	Pain type(s) experienced in last month	6159-0.0~6159-0.6	categorical	had facial pain or not	assessment center, age, sex, top 10 PCs, genotyping array	107972	0.0179954	0.0999002	0.033889		57039	0.0238609	0.130842	0.0513486	50933	0.0114268	0.0902152	0.0983801		0.158032	0.15782	0.0835054	0.100924	0.153576	0.076622	0	0	0	0	0	0	0	0	0	0	0.00848005	0	0	0.0241279	0.0640172	0.12976	0.154955	0.113255	0.0830006
Health and Medical History	100048	Pain	6159	Pain type(s) experienced in last month	6159-0.0~6159-0.6	categorical	had neck or shoulder pain or not	assessment center, age, sex, top 10 PCs, genotyping array	107972	0.232181	0.064718	0.00718698		57039	0.242922	0.0599431	0.0130784	50933	0.220152	0.0869882	0.0152705		0.0819684	0.0687545	0.0637517	0.0604335	0.0601621	0.0554494	0.0555184	0.0489568	0.0561094	0.0600924	0.0655694	0.0739202	0.0606084	0.060677	0.0599062	0.0608909	0.0570415	0.0476073	0.0584844	0.053899	0.0565185	0.0445993	0.061515	0.0501535	0.0414129
Health and Medical History	100048	Pain	6159	Pain type(s) experienced in last month	6159-0.0~6159-0.6	categorical	had back pain or not	assessment center, age, sex, top 10 PCs, genotyping array	107972	0.257733	0.0693717	0.00689245		57039	0.251968	0.0838248	0.0128896	50933	0.26419	0.0738012	0.0141846		0.0514754	0.0668265	0.0809501	0.0873825	0.102221	0.106093	0.0972057	0.0886516	0.0642005	0.0774282	0.0703419	0.0696672	0.0834094	0.0819027	0.0763842	0.0635005	0.0517936	0.0730768	0.0931878	0.100731	0.0977616	0.0750664	0.07758	0.0667916	0.0507427
Health and Medical History	100048	Pain	6159	Pain type(s) experienced in last month	6159-0.0~6159-0.6	categorical	had stomach or abdominal pain or not	assessment center, age, sex, top 10 PCs, genotyping array	107972	0.0852906	0.0655922	0.0120412		57039	0.096583	0.0635873	0.0207579	50933	0.0726445	0.0818018	0.0275487		0.103463	0.0784801	0.0919498	0.0968457	0.111791	0.095679	0.0989464	0.069864	0.0771877	0.0489589	0.0692586	0.0662112	0.0475031	0.0233326	0.0472406	0.0642225	0.0437441	0.0164222	0.0283211	0.0406614	0.0491298	0.0466633	0.0466318	0.0444216	0.0358475
Health and Medical History	100048	Pain	6159	Pain type(s) experienced in last month	6159-0.0~6159-0.6	categorical	had hip pain or not	assessment center, age, sex, top 10 PCs, genotyping array	107972	0.116938	0.0848045	0.0100544		57039	0.133908	0.106493	0.0173237	50933	0.0979326	0.0746616	0.023079		0.0657112	0.0955222	0.0749958	0.0783225	0.0837618	0.110039	0.114827	0.124827	0.104421	0.0921909	0.0861309	0.097101	0.096788	0.094734	0.0820295	0.0731545	0.0620347	0.0457794	0.0791742	0.0622216	0.0590457	0.0661318	0.0934957	0.0871687	0.0851648
Health and Medical History	100048	Pain	6159	Pain type(s) experienced in last month	6159-0.0~6159-0.6	categorical	had knee pain or not	assessment center, age, sex, top 10 PCs, genotyping array	107972	0.216612	0.0690854	0.00740192		57039	0.210225	0.0583183	0.0139018	50933	0.223765	0.0531441	0.0151646		0.0627914	0.0316648	0.0492498	0.0482554	0.0557308	0.0441493	0.0475474	0.0620386	0.0710087	0.0909304	0.101598	0.104397	0.107987	0.0901485	0.0848685	0.0989398	0.101689	0.0955821	0.0705816	0.0539712	0.0428063	0.0376448	0.0307279	0.0422027	0.0467705
Health and Medical History	100048	Pain	6159	Pain type(s) experienced in last month	6159-0.0~6159-0.6	categorical	had pain all over the body or not	assessment center, age, sex, top 10 PCs, genotyping array	107972	0.0159856	0.158416	0.0369367		57039	0.0180754	0.111714	0.0626197	50933	0.0136454	0.260836	0.0862071		0.123478	0.166557	0.188628	0.185558	0.214268	0.040783	0.0535434	0	0	0	0	0	0.0253379	0.107287	0.0590618	0.0859479	0.0862886	0.124391	0.171004	0.204726	0.243358	0.217416	0.15901	0.133572	0.13512
Physical Measures	100049	Hearing test	20019	Speech-reception-threshold (SRT) estimate (left)	20019-0.0	continuous		assessment center, age, sex, top 10 PCs, genotyping array	33527	NA	0.0315176	0.0118214		17615	NA	0.0265031	0.0224674	15912	NA	0.0548415	0.0248967		0.160099	0.0751302	0.0328225	0.0547287	0.0362135	0.0415681	0.0286052	0	0	0	0	0.0121387	0	0.00203243	0.00421441	0	0	0.00757866	0.00885465	0.00311711	0.0299846	0.0348113	0.0154309	0.0136411	0.000659472
Physical Measures	100049	Hearing test	20021	Speech-reception-threshold (SRT) estimate (right)	20021-0.0	continuous		assessment center, age, sex, top 10 PCs, genotyping array	33535	NA	0.0245189	0.0118172		17607	NA	0.0109071	0.0224786	15928	NA	0.0119635	0.0248651		0.0625959	0.0566094	0.0425565	0.0183436	0.000452576	0	0	0	0	0	0	0	0	0.0113477	0.039921	0.040774	0.0376867	0.0457021	0.0394653	0.0436512	0.0331645	0.0226973	0.012595	0.0252281	0.0202848
Life Style and Environment	100051	Alcohol	1558	Alcohol intake frequency	1558-0.0	categorical	>= once or twice a week or not	assessment center, age, sex, top 10 PCs, genotyping array	108086	0.710943	0.117181	0.00660175		57122	0.63823	0.117891	0.0114311	50964	0.792442	0.100199	0.0156587		0.104862	0.104446	0.1192	0.125111	0.121941	0.104633	0.100003	0.0963807	0.105776	0.0931977	0.0943031	0.10144	0.127018	0.122902	0.130306	0.130502	0.12287	0.129715	0.141389	0.128118	0.129059	0.121389	0.116826	0.115703	0.123575
Life Style and Environment	100051	Alcohol	20117	Alcohol drinker status	20117-0.0	categorical	previous/current drinker vs. never	assessment center, age, sex, top 10 PCs, genotyping array	108086	0.967248	0.0797643	0.0222088		57122	0.954518	0.0616216	0.033025	50964	0.981516	0.170252	0.0690134		0.150169	0.180745	0.141742	0.0879211	0.146416	0.0642222	0.0691915	0.0260675	0.0989737	0.107364	0.121938	0.105777	0.0718829	0.0587244	0.0740073	0.0887327	0.0516585	0.0696539	0.0891367	0.0646518	0.102637	0.0843035	0.0693943	0.0918088	0.0939907
Life Style and Environment	100052	Diet	1289	Cooked vegetable intake	1289-0.0	continuous	set <1 to 1	assessment center, age, sex, top 10 PCs, genotyping array	106652	NA	0.0508269	0.00379802		56588	NA	0.0389351	0.00701724	50064	NA	0.0520596	0.00793704		0.0308902	0.0465349	0.0367898	0.0449705	0.0422824	0.0423579	0.0302959	0.0337591	0.0447384	0.0439155	0.0558067	0.0526319	0.055323	0.0484641	0.0541359	0.0521228	0.0437677	0.0433525	0.03951	0.0415956	0.0524849	0.0584981	0.059279	0.0639629	0.0632753
Life Style and Environment	100052	Diet	1299	Salad / raw vegetable intake	1299-0.0	continuous	set <1 to 1	assessment center, age, sex, top 10 PCs, genotyping array	106483	NA	0.0500976	0.00380359		56468	NA	0.0655531	0.00703153	50015	NA	0.0375046	0.00794578		0.0305029	0.0352345	0.0439962	0.0430476	0.0529332	0.0458328	0.0594032	0.0557219	0.0403721	0.0367937	0.0396058	0.0283154	0.0351688	0.0247115	0.0214038	0.0255548	0.0201976	0.0247891	0.0325236	0.0476404	0.0593711	0.061299	0.0587507	0.0632032	0.0562345
Life Style and Environment	100052	Diet	1309	Fresh fruit intake	1309-0.0	continuous	set <1 to 1	assessment center, age, sex, top 10 PCs, genotyping array	107473	NA	0.0702997	0.00377195		56850	NA	0.0700354	0.00698558	50623	NA	0.0756014	0.00785118		0.0638731	0.0715628	0.0725384	0.0816543	0.0739991	0.0762529	0.084203	0.0857116	0.0819963	0.101536	0.0986191	0.0879327	0.0761369	0.073888	0.0679942	0.0612759	0.0762809	0.0746752	0.0669273	0.0624182	0.0607937	0.0598556	0.0614112	0.0640461	0.0629553
Life Style and Environment	100052	Diet	1319	Dried fruit intake	1319-0.0	categorical	intake or not	assessment center, age, sex, top 10 PCs, genotyping array	107178	0.436349	0.125828	0.00599594		56681	0.488471	0.150756	0.0110097	50497	0.377844	0.109981	0.0128073		0.118217	0.137968	0.126295	0.110613	0.118484	0.107488	0.112897	0.114843	0.132239	0.120105	0.116348	0.11318	0.100354	0.104063	0.1185	0.121115	0.13459	0.148237	0.143504	0.140954	0.133328	0.154425	0.149027	0.132565	0.143007
Life Style and Environment	100052	Diet	1329	Oily fish intake	1329-0.0	categorical	intake or not	assessment center, age, sex, top 10 PCs, genotyping array	107674	0.887336	0.198876	0.0102885		56962	0.889909	0.239746	0.019295	50712	0.884445	0.138337	0.0211165		0.125267	0.180015	0.184125	0.154912	0.166689	0.197332	0.195131	0.168109	0.16086	0.201935	0.225686	0.212547	0.186721	0.183889	0.196089	0.217649	0.190365	0.168817	0.159235	0.186537	0.209706	0.212345	0.224713	0.210369	0.195318
Life Style and Environment	100052	Diet	1339	Non-oily fish intake	1339-0.0	categorical	intake or not	assessment center, age, sex, top 10 PCs, genotyping array	107763	0.957759	0.180021	0.018765		56988	0.955148	0.233135	0.0334054	50775	0.960689	0.0825637	0.0409514		0.0482721	0.0791215	0.141968	0.170113	0.160639	0.114606	0.109555	0.10825	0.151727	0.217314	0.304949	0.270174	0.259763	0.283714	0.199609	0.205207	0.173489	0.164074	0.156983	0.15231	0.18222	0.227066	0.239934	0.182818	0.116766
Life Style and Environment	100052	Diet	1349	Processed meat intake	1349-0.0	categorical	intake or not	assessment center, age, sex, top 10 PCs, genotyping array	108001	0.920547	0.100067	0.0125569		57079	0.888295	0.100333	0.0191019	50922	0.956698	0.141246	0.038292		0.0644041	0.0808301	0.073956	0.105215	0.11097	0.127473	0.136968	0.167215	0.148753	0.102679	0.106659	0.093711	0.0758544	0.0683283	0.0762899	0.0810519	0.115807	0.103093	0.0751575	0.0847803	0.0989214	0.0697358	0.0951317	0.117227	0.107163
Life Style and Environment	100052	Diet	1359	Poultry intake	1359-0.0	categorical	intake or not	assessment center, age, sex, top 10 PCs, genotyping array	107980	0.953871	0.111172	0.0176766		57077	0.944181	0.091617	0.0289513	50903	0.964737	0.122779	0.0439489		0.0856299	0.0586704	0.0439717	0.0777874	0.0754271	0.0833675	0.0784478	0.129296	0.136293	0.09786	0.146915	0.134245	0.117622	0.113905	0.136106	0.155791	0.125657	0.0515841	0.00147995	0.0299084	0.0795038	0.0688741	0.0963323	0.144109	0.11105
Life Style and Environment	100052	Diet	1369	Beef intake	1369-0.0	categorical	intake or not	assessment center, age, sex, top 10 PCs, genotyping array	107799	0.907161	0.0929093	0.0114724		56977	0.882163	0.0876769	0.0185768	50822	0.935186	0.113132	0.0296171		0.0804413	0.0803043	0.0791206	0.0945019	0.123535	0.0851959	0.115724	0.131056	0.135748	0.11737	0.154499	0.124822	0.125144	0.105331	0.0757291	0.0938237	0.102121	0.0602441	0.0518787	0.0375649	0.0454585	0.0485453	0.0326413	0.0586018	0.0714044
Life Style and Environment	100052	Diet	1379	Lamb/mutton intake	1379-0.0	categorical	intake or not	assessment center, age, sex, top 10 PCs, genotyping array	107565	0.826988	0.0986336	0.00823483		56896	0.799828	0.0950232	0.0142435	50669	0.857487	0.0968323	0.0188895		0.104888	0.108861	0.0922535	0.0825204	0.0688403	0.0608198	0.080314	0.0847956	0.084346	0.0772719	0.0917838	0.0830924	0.081636	0.0952224	0.0824544	0.0851622	0.0887289	0.075972	0.0684161	0.0788302	0.081392	0.0931473	0.0715016	0.0710583	0.0688122
Life Style and Environment	100052	Diet	1389	Pork intake	1389-0.0	categorical	intake or not	assessment center, age, sex, top 10 PCs, genotyping array	107601	0.850894	0.0717491	0.00886455		56896	0.818968	0.0493476	0.0149221	50705	0.886717	0.0891681	0.0213548		0.0409864	0.0497853	0.0759009	0.105472	0.103346	0.0986394	0.100388	0.103856	0.125628	0.112455	0.132506	0.119191	0.111842	0.0818633	0.0717533	0.0476922	0.0512643	0.0349749	0.0346777	0.0409596	0.0507404	0.05402	0.0417128	0.0599518	0.0650926
Life Style and Environment	100052	Diet	1408	Cheese intake	1408-0.0	categorical	intake or not	assessment center, age, sex, top 10 PCs, genotyping array	105690	0.97294	0.111149	0.0258512		55805	0.974088	0.0814647	0.0495071	49885	0.971655	0.0969432	0.0520638		0.00591894	0.0322133	0.0341965	0.0843037	0.0646199	0.0701092	0.045172	0	0.0428592	0.0384243	0.109251	0.208862	0.215278	0.141243	0.186988	0.149637	0.142312	0.169233	0.0992822	0.174015	0.162088	0.200091	0.147341	0.136043	0.151338
Life Style and Environment	100052	Diet	1438	Bread intake	1438-0.0	continuous		assessment center, age, sex, top 10 PCs, genotyping array	106778	NA	0.0558248	0.00379402		56542	NA	0.0577904	0.00702292	50236	NA	0.0598157	0.00791026		0.0531588	0.0545188	0.0645167	0.0716508	0.0719089	0.0688719	0.069714	0.0613844	0.0734934	0.0728415	0.0727822	0.0674824	0.0653803	0.0513864	0.0483495	0.0626958	0.0620322	0.0663251	0.0517593	0.0441664	0.048438	0.0575626	0.043241	0.0399384	0.0272073
Life Style and Environment	100052	Diet	1458	Cereal intake	1458-0.0	categorical	intake or not	assessment center, age, sex, top 10 PCs, genotyping array	107914	0.871286	0.0839668	0.00954858		57030	0.879134	0.0568822	0.0183056	50884	0.862491	0.123679	0.019164		0.0772622	0.0826515	0.0688066	0.0601318	0.0699542	0.0826639	0.055457	0.0829393	0.0852157	0.0640132	0.0750901	0.0608787	0.0647777	0.0649779	0.0804048	0.07518	0.0928894	0.0743216	0.0649842	0.0411839	0.0506059	0.0525776	0.0443713	0.0351223	0.080172
Life Style and Environment	100052	Diet	1478	Salt added to food	1478-0.0	categorical	intake vs. never/rarely	assessment center, age, sex, top 10 PCs, genotyping array	108146	0.443493	0.115277	0.00593504		57147	0.423434	0.106861	0.0110658	50999	0.46597	0.133921	0.012275		0.114266	0.112525	0.111367	0.112165	0.10092	0.0986999	0.115469	0.122974	0.1408	0.138756	0.149111	0.125198	0.126548	0.116636	0.106316	0.0993395	0.0903758	0.0889116	0.0920601	0.0833274	0.0792814	0.0656563	0.0799589	0.0852777	0.103936
Life Style and Environment	100052	Diet	1488	Tea intake	1488-0.0	continuous	set <1 to 1	assessment center, age, sex, top 10 PCs, genotyping array	107549	NA	0.0614704	0.00376961		56882	NA	0.059017	0.00698207	50667	NA	0.0577114	0.00784412		0.044516	0.0419524	0.0535398	0.05706	0.0596245	0.0500238	0.0471475	0.0431131	0.0405462	0.0495424	0.0528238	0.0534817	0.0621893	0.0639819	0.0705585	0.073359	0.0888062	0.0840051	0.0751971	0.0668753	0.0766349	0.0689498	0.0636688	0.065919	0.0575123
Life Style and Environment	100052	Diet	1498	Coffee intake	1498-0.0	categorical	intake or not	assessment center, age, sex, top 10 PCs, genotyping array	107972	0.786408	0.0917241	0.00744657		57069	0.769735	0.087094	0.0133605	50903	0.8051	0.110883	0.0161279		0.101615	0.111691	0.124034	0.113238	0.114627	0.0868114	0.069028	0.0640937	0.0583422	0.0682483	0.0764764	0.0796145	0.0976246	0.0915352	0.095628	0.0962225	0.0808648	0.0713637	0.0645651	0.042745	0.0623199	0.0748552	0.0613681	0.0849392	0.0806104
Life Style and Environment	100052	Diet	1498 & 1508	Coffee intake & Coffee type	1498-0.0 & 1508-0.0	categorical	coffee intake or not, excluding decaffeinated coffee	assessment center, age, sex, top 10 PCs, genotyping array	107972	0.633275	0.057754	0.00615478		57069	0.591127	0.0656024	0.0111446	50903	0.68053	0.059566	0.0132924		0.0619625	0.0614739	0.0647565	0.0530583	0.0484704	0.0424961	0.0402497	0.0632439	0.0422867	0.0547675	0.0705449	0.0693127	0.0632001	0.0585442	0.0608418	0.0462081	0.0320491	0.0317058	0.015787	0.0213444	0.0311368	0.0431704	0.0341312	0.059833	0.0551848
Life Style and Environment	100052	Diet	1528	Water intake	1528-0.0	continuous	set <1 to 1	assessment center, age, sex, top 10 PCs, genotyping array	107280	NA	0.0671155	0.0037782		56735	NA	0.071801	0.00699957	50545	NA	0.0667863	0.00786337		0.085398	0.0762911	0.0709693	0.0697831	0.0686078	0.0703173	0.0671272	0.0660289	0.0686779	0.0680061	0.0740934	0.0743582	0.0695894	0.0619201	0.0674467	0.067257	0.0685188	0.0634669	0.0699267	0.0601426	0.0788917	0.0815797	0.076475	0.0870352	0.0790941
Life Style and Environment	100052	Diet	6144	Never eat eggs, dairy, wheat, sugar	6144-0.0~6144-0.3	categorical	never eat eggs or foods containing eggs or not	assessment center, age, sex, top 10 PCs, genotyping array	107832	0.0256974	0.0717035	0.0263214		56990	0.0248465	0.159797	0.0499414	50842	0.0266512	0.0200923	0.0533408		0.0251619	0	0	0	0	0.0381906	0.0113496	0	0	0	0	0	0	0	0	0.088174	0.134347	0.196964	0.206052	0.165914	0.190792	0.185262	0.194278	0.182657	0.16843
Life Style and Environment	100052	Diet	6144	Never eat eggs, dairy, wheat, sugar	6144-0.0~6144-0.3	categorical	never eat dairy products or not	assessment center, age, sex, top 10 PCs, genotyping array	107832	0.0211811	0.0572357	0.0301758		56990	0.0221969	0.0499531	0.0540836	50842	0.0200425	0.00805551	0.0652587		0	0.00922657	0	0.0152816	0.0289901	0.12673	0.159713	0.152435	0.199461	0.221038	0.29468	0.245833	0.330989	0.270593	0.228347	0.214448	0.14687	0.08216	0.0614271	0.102681	0.0716172	0.124595	0.128008	0.137055	0.121292
Life Style and Environment	100052	Diet	6144	Never eat eggs, dairy, wheat, sugar	6144-0.0~6144-0.3	categorical	never eat wheat products or not	assessment center, age, sex, top 10 PCs, genotyping array	107832	0.0267546	0.691187	0.0255899		56990	0.0301281	0.967365	0.0436713	50842	0.0229731	0.367097	0.0592114		1	1	0.930481	0.712348	0.619714	0.682108	0.741579	0.78154	0.68932	0.765409	0.86004	0.862461	0.900165	1	0.747354	0.871884	0.727616	0.769563	0.720693	0.67931	0.690681	0.569871	0.542847	0.348105	0.262648
Life Style and Environment	100052	Diet	6144	Never eat eggs, dairy, wheat, sugar	6144-0.0~6144-0.3	categorical	never eat sugar or foods/drinks containing sugar or not	assessment center, age, sex, top 10 PCs, genotyping array	107832	0.191158	0.0918182	0.00783698		56990	0.1877	0.113645	0.0146461	50842	0.195036	0.0797848	0.0161418		0.0726255	0.0618244	0.0757364	0.0792005	0.0692182	0.0726657	0.0799385	0.0856132	0.0854742	0.099401	0.0921616	0.101817	0.0882083	0.0891694	0.106902	0.0934944	0.090778	0.0813448	0.0738591	0.0828583	0.083763	0.0809453	0.0512296	0.054535	0.0733943
Life Style and Environment	100053	Electronic device use	1110	Length of mobile phone use	1110-0.0	categorical	use mobile phone or not	assessment center, age, sex, top 10 PCs, genotyping array	106927	0.845128	0.103752	0.008744		56447	0.850887	0.106518	0.0165469	50480	0.838689	0.0884706	0.0178013		0.0856956	0.0798122	0.0790071	0.0790659	0.0948031	0.111975	0.112077	0.103471	0.110299	0.0988478	0.11792	0.130924	0.116459	0.0994552	0.111393	0.109592	0.0997559	0.124724	0.113531	0.127373	0.138196	0.130497	0.133925	0.117378	0.0980012
Life Style and Environment	100053	Electronic device use	1120	Weekly usage of mobile phone in last 3 months	1120-0.0	categorical	condition on Field 1110, use controls in Field 1110, >=30 mins per week or not	assessment center, age, sex, top 10 PCs, genotyping array	106663	0.330199	0.0677349	0.00640187		56243	0.309354	0.0768715	0.0121405	50420	0.353451	0.0717955	0.013039		0.0788559	0.0770853	0.0793895	0.0946937	0.0879013	0.0849484	0.0806129	0.0737917	0.0659767	0.0561661	0.0614298	0.0824952	0.086522	0.0726695	0.08117	0.0690904	0.0750733	0.0768324	0.0878349	0.101479	0.10435	0.0904401	0.0952565	0.0903969	0.0867766
Life Style and Environment	100053	Electronic device use	2237	Plays computer games	2237-0.0	categorical	sometimes/often vs. never/rarely	assessment center, age, sex, top 10 PCs, genotyping array	108110	0.218139	0.146379	0.00737034		57130	0.207194	0.183717	0.013968	50980	0.230404	0.148121	0.0149645		0.117327	0.127133	0.128236	0.144602	0.158671	0.165268	0.146315	0.147487	0.148158	0.155302	0.158685	0.172851	0.191629	0.171718	0.163111	0.140877	0.14584	0.131218	0.122139	0.11748	0.123384	0.11155	0.115222	0.122527	0.120241
Life Style and Environment	100054	Physical activity	864	Number of days/week walked 10+ minutes	864-0.0	categorical	everyday or not, exclusing unable to walk	assessment center, age, sex, top 10 PCs, genotyping array	106331	0.46469	0.0503337	0.00599968		56114	0.468992	0.0684842	0.0111409	50217	0.459884	0.0491934	0.0124751		0.0450829	0.0519281	0.0389132	0.0339945	0.0313322	0.0455721	0.0436581	0.0623252	0.0633876	0.0524493	0.0448816	0.0327539	0.0214921	0.0481655	0.0461035	0.0382051	0.0417151	0.0164479	0.0355173	0.0303799	0.026927	0.0408357	0.040947	0.0260395	0.028478
Life Style and Environment	100054	Physical activity	874	Duration of walks	874-0.0	continuous	condition on Field 864	assessment center, age, sex, top 10 PCs, genotyping array	93849	NA	0.0226657	0.00428286		48321	NA	0.00542933	0.00820747	45528	NA	0.0415032	0.00872082		0.0121065	0.00742707	0.00888285	0.00399823	0.0109993	0.00345173	0.0101306	0.011936	0.00869336	0.0180584	0.0179187	0.0241771	0.0241971	0.0364272	0.039685	0.0273964	0.0373966	0.0306738	0.0424381	0.0348157	0.0270038	0.0245734	0.0226807	0.0146389	0.00868968
Life Style and Environment	100054	Physical activity	884	Number of days/week of moderate physical activity 10+ minutes	884-0.0	categorical	any moderate physical activity or not	assessment center, age, sex, top 10 PCs, genotyping array	102999	0.868504	0.0648999	0.00984817		53918	0.869135	0.0707087	0.0185456	49081	0.86781	0.0437295	0.0202744		0.0278853	0.0163645	0.0329501	0.030105	0.0385572	0.0245515	0.0625751	0.0830373	0.0762407	0.084267	0.0921641	0.105053	0.132751	0.149112	0.139317	0.136886	0.100687	0.0874486	0.091622	0.0596934	0.0476319	0.0478985	0.0901848	0.0646764	0.0605008
Life Style and Environment	100054	Physical activity	894	Duration of moderate activity	894-0.0	continuous	condition on Field 884	assessment center, age, sex, top 10 PCs, genotyping array	93101	NA	0.0299551	0.00431706		48053	NA	0.0397002	0.00825393	45048	NA	0.0361751	0.00881417		0.0207304	0.0208018	0.0222389	0.0157586	0.0177939	0.0248998	0.0249677	0.0414573	0.0341393	0.0462653	0.0509838	0.0731693	0.061816	0.0653789	0.0600506	0.0425581	0.0311589	0.0325617	0.0250524	0.0229775	0.0202167	0.0131767	0.015128	0.00453225	0
Life Style and Environment	100054	Physical activity	904	Number of days/week of vigorous physical activity 10+ minutes	904-0.0	categorical	any vigorous physical activity or not	assessment center, age, sex, top 10 PCs, genotyping array	102944	0.616325	0.0782236	0.00636056		54082	0.586369	0.0894041	0.0117331	48862	0.649482	0.0566241	0.0134754		0.0658368	0.0793962	0.0854061	0.0751064	0.0613573	0.0829679	0.0788942	0.10231	0.095797	0.0827802	0.0761922	0.100413	0.0981107	0.0891828	0.0819382	0.0748574	0.0606443	0.06113	0.063478	0.0507377	0.0555713	0.0680746	0.100215	0.0729355	0.0582343
Life Style and Environment	100054	Physical activity	914	Duration of vigorous activity	914-0.0	continuous	condition on Field 904	assessment center, age, sex, top 10 PCs, genotyping array	96970	NA	0.0268444	0.00414764		50873	NA	0.0306201	0.0078002	46097	NA	0.0313798	0.00861282		0.0124183	0.0193245	0.0160469	0.0113926	0.0110239	0.0182385	0.017588	0.0241086	0.0198513	0.00909356	0.0224918	0.0419902	0.0343651	0.0329999	0.0222649	0.0225983	0.0315499	0.0408538	0.033741	0.0229319	0.0168285	0.0202635	0.0235183	0.0262002	0.0226878
Life Style and Environment	100054	Physical activity	924	Usual walking pace	924-0.0	categorical	slow pace	assessment center, age, sex, top 10 PCs, genotyping array	107581	0.0821892	0.126264	0.0123507		56844	0.0841777	0.110446	0.0225747	50737	0.0799614	0.131055	0.0260965		0.15345	0.128869	0.10409	0.100212	0.108458	0.0993147	0.0973953	0.0613804	0.0776539	0.0501137	0.0776613	0.0744874	0.0843765	0.110701	0.151643	0.163328	0.149102	0.124079	0.10838	0.0858074	0.0773274	0.0454345	0.0734435	0.0838201	0.109934
Life Style and Environment	100054	Physical activity	924	Usual walking pace	924-0.0	categorical	brisk pace	assessment center, age, sex, top 10 PCs, genotyping array	107581	0.387094	0.121133	0.00610074		56844	0.382116	0.128602	0.0113422	50737	0.392672	0.122462	0.0126431		0.115035	0.128427	0.117399	0.103317	0.093967	0.0898242	0.0949113	0.0948496	0.110604	0.131711	0.124295	0.140685	0.147463	0.153845	0.140165	0.145134	0.145801	0.125891	0.115128	0.114496	0.100164	0.0888307	0.0921084	0.0928207	0.0889284
Life Style and Environment	100054	Physical activity	943	Frequency of stair climbing in last 4 weeks	943-0.0	categorical	any stair climbing or not	assessment center, age, sex, top 10 PCs, genotyping array	107249	0.903598	0.00670974	0.011278		56648	0.904004	0.02397	0.0209731	50601	0.903144	0	0.0233739		0	0.00531718	0.0138531	0.0424263	0.0719362	0.0791122	0.0830511	0.0758881	0.0645488	0.0380532	0.0259556	0.0392861	0.000888664	0.00765726	0	0	0	0	0.00180452	0.0124164	0.0221357	0.0109991	0.0313626	0.00274775	0.00553172
Life Style and Environment	100054	Physical activity	971	Frequency of walking for pleasure in last 4 weeks	971-0.0	categorical	>=once a week or not, use controls in Field 6164	assessment center, age, sex, top 10 PCs, genotyping array	107369	0.448854	0.0307383	0.0059665		56714	0.455108	0.030364	0.0110514	50655	0.441852	0.0362629	0.0124213		0.0319889	0.0278569	0.0238788	0.0286752	0.0263968	0.025555	0.0400485	0.0318914	0.0390191	0.0272021	0.0327729	0.0327139	0.0028925	0.00694662	0.00218542	0.00589822	0.0183427	0.0102062	0.0198938	0.0265582	0.0430566	0.0472557	0.0548622	0.0513961	0.0518259
Life Style and Environment	100054	Physical activity	981	Duration walking for pleasure	981-0.0	categorical	>30 min or not, use controls in Field 6164	assessment center, age, sex, top 10 PCs, genotyping array	107303	0.547235	0.0656462	0.00596435		56685	0.566393	0.0685463	0.0111183	50618	0.525781	0.0589849	0.0123524		0.0401019	0.0452873	0.0658996	0.0657002	0.071417	0.0786036	0.0862572	0.0791555	0.0738857	0.0632109	0.050032	0.0420722	0.0460231	0.0351717	0.0329269	0.0277883	0.0224249	0.016442	0.030008	0.0351908	0.0482014	0.0437481	0.0617327	0.0689484	0.0711502
Life Style and Environment	100054	Physical activity	991	Frequency of strenuous sports in last 4 weeks	991-0.0	categorical	>=once a week or not, use controls in Field 6164	assessment center, age, sex, top 10 PCs, genotyping array	107546	0.0776319	0.077611	0.0127826		56829	0.0526492	0.0325165	0.0301857	50717	0.105625	0.0778106	0.0221997		0.0662192	0.0693889	0.07287	0.117651	0.114115	0.125411	0.110735	0.096466	0.0645397	0.0543577	0.0585008	0.0695617	0.0462366	0.0587421	0.0554124	0.0713213	0.0507572	0.0845575	0.0613705	0.0947613	0.0883417	0.0822911	0.0498298	0.0387119	0.0703498
Life Style and Environment	100054	Physical activity	1001	Duration of strenuous sports	1001-0.0	categorical	>30 min or not, use controls in Field 6164	assessment center, age, sex, top 10 PCs, genotyping array	107556	0.0896184	0.0718301	0.011736		56830	0.0595988	0.064325	0.0278934	50726	0.12325	0.0884122	0.0203783		0.0681945	0.0545631	0.0534705	0.0794917	0.101738	0.100418	0.0945662	0.0702416	0.0385162	0.0341615	0.0115697	0.0315941	0.0119481	0.0194338	0.049884	0.0802163	0.0799795	0.102298	0.0918673	0.107785	0.111494	0.0887707	0.060923	0.0483983	0.0913105
Life Style and Environment	100054	Physical activity	1011	Frequency of light DIY in last 4 weeks	1011-0.0	categorical	>=once a week or not, use controls in Field 6164	assessment center, age, sex, top 10 PCs, genotyping array	105880	0.312524	0.0705321	0.00655379		55388	0.309038	0.0937833	0.0123303	50492	0.316347	0.0615856	0.0134412		0.0225605	0.0400962	0.0442615	0.0342172	0.0570143	0.0657285	0.0629075	0.0811596	0.0647586	0.0540375	0.0342536	0.0377049	0.0422727	0.0663912	0.0725215	0.0796968	0.0800617	0.076822	0.0786145	0.0607486	0.0860828	0.108218	0.105105	0.110258	0.125034
Life Style and Environment	100054	Physical activity	1021	Duration of light DIY	1021-0.0	categorical	>30 min or not, use controls in Field 6164	assessment center, age, sex, top 10 PCs, genotyping array	105593	0.359323	0.0535996	0.00631194		55213	0.348541	0.0740475	0.0119357	50380	0.371139	0.0524978	0.0128883		0.0222139	0.0252548	0.0327725	0.028059	0.0185176	0.0114243	0.0120121	0.0313973	0.0132074	0.0188123	0.0318152	0.0314681	0.0400509	0.0490014	0.0399964	0.0508422	0.0463188	0.0484203	0.0663626	0.0594523	0.0599655	0.0510409	0.0625615	0.0561608	0.0464799
Life Style and Environment	100054	Physical activity	1070	Time spent watching television (TV)	1070-0.0	continuous		assessment center, age, sex, top 10 PCs, genotyping array	107153	NA	0.131409	0.0037821		56566	NA	0.137203	0.00701958	50587	NA	0.126034	0.00785692		0.117976	0.114648	0.109616	0.101279	0.111164	0.118041	0.106906	0.107207	0.108833	0.102458	0.0979379	0.100157	0.0847039	0.085102	0.0831889	0.0932047	0.110121	0.110923	0.108812	0.107576	0.114095	0.120711	0.145823	0.142957	0.146575
Life Style and Environment	100054	Physical activity	1080	Time spent using computer	1080-0.0	categorical	use computer or not	assessment center, age, sex, top 10 PCs, genotyping array	107362	0.719985	0.125077	0.00671739		56724	0.685671	0.128737	0.0119796	50638	0.758423	0.160944	0.0147749		0.0894631	0.0874386	0.0897693	0.0828635	0.0830621	0.100891	0.0954819	0.0977532	0.083578	0.0782989	0.0711378	0.0890582	0.104272	0.11581	0.105241	0.112551	0.124074	0.145861	0.142747	0.150021	0.149756	0.141758	0.128811	0.134734	0.159188
Life Style and Environment	100054	Physical activity	1090	Time spent driving	1090-0.0	categorical	drive or not	assessment center, age, sex, top 10 PCs, genotyping array	106670	0.798341	0.0633533	0.00772433		56311	0.745219	0.0751388	0.0129984	50359	0.857741	0.0387593	0.0190215		0.0813117	0.074323	0.0950619	0.0895432	0.103478	0.122345	0.118141	0.135479	0.161638	0.172219	0.137118	0.10373	0.0761514	0.047956	0.0416828	0.0464193	0.0281042	0.029869	0.0220117	0.0188352	0.0184129	0.0182376	0.00408928	0.0144903	0.0259253
Life Style and Environment	100054	Physical activity	1100	Drive faster than motorway speed limit	1100-0.0	categorical	sometimes/often/most of the time vs. never/rarely, exclusing not drive on the motorway	assessment center, age, sex, top 10 PCs, genotyping array	98030	0.554871	0.0900996	0.00649243		49905	0.450035	0.10498	0.0125614	48125	0.663584	0.0900928	0.0138398		0.0806272	0.0805938	0.0679091	0.0547727	0.0562258	0.0542744	0.0644404	0.0629857	0.0746058	0.0707828	0.0815365	0.0749486	0.0941287	0.0896264	0.102471	0.101299	0.105139	0.0983257	0.077721	0.0686605	0.0723498	0.0720807	0.0688136	0.0583465	0.0479211
Life Style and Environment	100054	Physical activity	2624	Frequency of heavy DIY in last 4 weeks	2624-0.0	categorical	>=once a week or not, use controls in Field 6164	assessment center, age, sex, top 10 PCs, genotyping array	104371	0.187619	0.0491635	0.00814304		54648	0.126903	0.046444	0.0186009	49723	0.254349	0.0532171	0.0147357		0.0309475	0.045698	0.0424112	0.0496955	0.0587876	0.0610538	0.0581712	0.0742382	0.0770742	0.0909738	0.0760846	0.103767	0.104985	0.0938227	0.108617	0.109035	0.0962895	0.0759747	0.0679333	0.0539408	0.0606084	0.0533556	0.0535894	0.0380301	0.0258661
Life Style and Environment	100054	Physical activity	2634	Duration of heavy DIY	2634-0.0	categorical	>30 min or not, use controls in Field 6164	assessment center, age, sex, top 10 PCs, genotyping array	104436	0.318482	0.0614007	0.0065966		54710	0.230378	0.0693847	0.013929	49726	0.415416	0.064472	0.0127603		0.0191922	0.0271967	0.0320942	0.0389514	0.0358993	0.041064	0.0465468	0.0590713	0.0599078	0.0696705	0.0691325	0.0742734	0.068317	0.0653425	0.0662117	0.0718179	0.0667543	0.0834181	0.0718264	0.0811867	0.0831961	0.0608453	0.0558718	0.0460282	0.0535797
Life Style and Environment	100054	Physical activity	3637	Frequency of other exercises in last 4 weeks	3637-0.0	categorical	>=once a week or not, use controls in Field 6164	assessment center, age, sex, top 10 PCs, genotyping array	107152	0.351603	0.0688746	0.00626465		56657	0.358385	0.0842901	0.0115511	50495	0.343994	0.0619758	0.0131146		0.0557412	0.0474488	0.057991	0.0562358	0.0581222	0.0657372	0.0501659	0.0517838	0.0594867	0.0713167	0.0699535	0.0625097	0.0676869	0.068902	0.0685136	0.0786949	0.0889474	0.110371	0.091604	0.0798873	0.0928901	0.0888431	0.123406	0.100348	0.0954758
Life Style and Environment	100054	Physical activity	3647	Duration of other exercises	3647-0.0	categorical	>30 min or not, use controls in Field 6164	assessment center, age, sex, top 10 PCs, genotyping array	107192	0.368815	0.0649987	0.00618749		56689	0.385507	0.0864916	0.0113487	50503	0.350078	0.0576524	0.0130498		0.0615471	0.0603421	0.045235	0.0367641	0.0330256	0.0465368	0.0436256	0.044119	0.0603974	0.0757813	0.0690275	0.0714422	0.0699122	0.0710231	0.0747906	0.0789941	0.0644562	0.0854356	0.0828635	0.074005	0.086831	0.0810947	0.0997107	0.0745119	0.064899
Life Style and Environment	100054	Physical activity	6164	Types of physical activity in last 4 weeks	6164-0.0~6164-0.4	categorical	walking for pleasure (not as a means of transport) or not	assessment center, age, sex, top 10 PCs, genotyping array	107666	0.707131	0.071411	0.00659548		56888	0.728537	0.0660775	0.0125618	50778	0.68315	0.0584638	0.0133592		0.0576479	0.0787269	0.0922241	0.0790987	0.0843572	0.083782	0.0744952	0.0744039	0.0830203	0.0711873	0.0569236	0.0666464	0.0555905	0.0433403	0.0482673	0.0552594	0.0547934	0.0406206	0.0458281	0.0435904	0.0459713	0.0466494	0.0637877	0.0653742	0.0620567
Life Style and Environment	100054	Physical activity	6164	Types of physical activity in last 4 weeks	6164-0.0~6164-0.4	categorical	other exercises (eg: swimming, cycling, keep fit, bowling) or not	assessment center, age, sex, top 10 PCs, genotyping array	107666	0.47391	0.0837157	0.00592491		56888	0.488451	0.115664	0.0109701	50778	0.457619	0.0725026	0.0123459		0.0827336	0.072971	0.0649501	0.0616592	0.0437588	0.0597031	0.0550172	0.0499218	0.0727644	0.0934146	0.0772004	0.0738649	0.069042	0.0699059	0.0759057	0.0882044	0.0909184	0.117546	0.108797	0.0958722	0.122704	0.106675	0.141407	0.126309	0.109022
Life Style and Environment	100054	Physical activity	6164	Types of physical activity in last 4 weeks	6164-0.0~6164-0.4	categorical	strenous sports or not	assessment center, age, sex, top 10 PCs, genotyping array	107666	0.0979696	0.074898	0.0111349		56888	0.0666573	0.0733268	0.0259836	50778	0.13305	0.0735103	0.0195395		0.0562585	0.0502697	0.0523257	0.0917513	0.115787	0.110394	0.106441	0.0895441	0.0540394	0.0397678	0.0161018	0.0286894	0.00871865	0.0120987	0.0384142	0.0573386	0.0493034	0.0635424	0.0722734	0.094926	0.105201	0.0900486	0.0592369	0.0486943	0.0777101
Life Style and Environment	100054	Physical activity	6164	Types of physical activity in last 4 weeks	6164-0.0~6164-0.4	categorical	light DIY (eg: pruning, watering the lawn) or not	assessment center, age, sex, top 10 PCs, genotyping array	107666	0.515632	0.0713841	0.005919		56888	0.528512	0.0864037	0.0109871	50778	0.501201	0.060445	0.0122952		0.0315929	0.0334808	0.0479668	0.0483391	0.0497465	0.0408581	0.0372067	0.0440843	0.0460601	0.034922	0.0492525	0.0556328	0.0596879	0.0592305	0.0608194	0.063635	0.062347	0.0603154	0.0685879	0.0615083	0.0614633	0.0606331	0.0723454	0.0870674	0.0770118
Life Style and Environment	100054	Physical activity	6164	Types of physical activity in last 4 weeks	6164-0.0~6164-0.4	categorical	heavy DIY (eg: weeding, lawn mowing, carpentry, digging) or not	assessment center, age, sex, top 10 PCs, genotyping array	107666	0.435374	0.0702858	0.00597292		56888	0.343658	0.0703736	0.0116346	50778	0.538127	0.0664852	0.0123361		0.0540739	0.0491867	0.0421616	0.0419169	0.0425173	0.0485874	0.0442064	0.0511637	0.0560378	0.0651393	0.0681072	0.0641477	0.0603155	0.0538224	0.0586976	0.0773176	0.0778239	0.0822508	0.0826516	0.0894582	0.0961685	0.0822822	0.0791396	0.083799	0.0916092
Life Style and Environment	100055	Sun exposure	1050	Time spend outdoors in summer	1050-0.0	continuous		assessment center, age, sex, top 10 PCs, genotyping array	102149	NA	0.0959611	0.00395023		53455	NA	0.0795085	0.00742554	48694	NA	0.116523	0.00816031		0.0981971	0.0951554	0.0928299	0.102107	0.0882524	0.0824201	0.0853105	0.0873147	0.0895665	0.0905059	0.0846475	0.0808809	0.0902116	0.0888763	0.0898851	0.0920279	0.0898762	0.095645	0.0891116	0.0966027	0.0959552	0.0958635	0.106946	0.116404	0.119814
Life Style and Environment	100055	Sun exposure	1060	Time spent outdoors in winter	1060-0.0	continuous		assessment center, age, sex, top 10 PCs, genotyping array	101982	NA	0.0716633	0.00395666		53489	NA	0.0556049	0.00742059	48493	NA	0.0921172	0.00819657		0.0576218	0.0640375	0.0589747	0.0618659	0.0532239	0.0584774	0.0608138	0.0562856	0.0537339	0.0571295	0.0527754	0.0479179	0.0601048	0.0518752	0.060127	0.0527794	0.0560195	0.0599249	0.0605882	0.0660603	0.0662077	0.0753291	0.0853057	0.083533	0.0934995
Life Style and Environment	100055	Sun exposure	1717	Skin colour	1717-0.0	categorical	very fair/fair vs. other	assessment center, age, sex, top 10 PCs, genotyping array	106773	0.800858	0.555913	0.00776017		56551	0.799455	0.612115	0.0143159	50222	0.802437	0.482784	0.0162422		0.527835	0.525836	0.525117	0.509334	0.512637	0.485463	0.470793	0.472985	0.483105	0.484558	0.485519	0.483301	0.50708	0.511535	0.520364	0.53555	0.552896	0.538938	0.546215	0.540426	0.546761	0.543317	0.551838	0.538545	0.547864
Life Style and Environment	100055	Sun exposure	1727	Ease of skin tanning	1727-0.0	categorical	very/moderately tanned vs. mildly/occasionanlly/never tanned	assessment center, age, sex, top 10 PCs, genotyping array	105966	0.611328	0.454323	0.00618016		55811	0.546881	0.43022	0.0112363	50155	0.683043	0.4896	0.0135224		0.451463	0.459418	0.463322	0.440986	0.446683	0.432698	0.414349	0.411029	0.397329	0.412075	0.411768	0.400311	0.419803	0.424404	0.429418	0.429551	0.428053	0.431067	0.447069	0.447851	0.424772	0.433372	0.441284	0.460448	0.442945
Life Style and Environment	100055	Sun exposure	1737	Childhood sunburn occasions	1737-0.0	categorical	any sunburn occasion or not	assessment center, age, sex, top 10 PCs, genotyping array	80937	0.473516	0.242898	0.00778656		43563	0.431077	0.230386	0.0144512	37374	0.522984	0.260941	0.0166659		0.219786	0.216211	0.214008	0.220363	0.213529	0.21779	0.22039	0.217973	0.205698	0.22901	0.21091	0.208366	0.20777	0.208208	0.197273	0.243333	0.287004	0.248409	0.245366	0.276524	0.308793	0.28478	0.259028	0.257091	0.252432
Life Style and Environment	100055	Sun exposure	1747	Hair colour (natural, before greying)	1747-0.0	categorical	blonde	assessment center, age, sex, top 10 PCs, genotyping array	107947	0.113639	0.487504	0.010216		57099	0.125992	0.452971	0.0178765	50848	0.0997679	0.469569	0.0228719		0.443983	0.47023	0.507044	0.485887	0.518638	0.552369	0.537856	0.536541	0.498553	0.499337	0.486124	0.454038	0.432441	0.428781	0.439668	0.448017	0.45756	0.454589	0.481204	0.494018	0.491717	0.51449	0.525227	0.486627	0.505586
Life Style and Environment	100055	Sun exposure	1747	Hair colour (natural, before greying)	1747-0.1	categorical	red	assessment center, age, sex, top 10 PCs, genotyping array	107947	0.0462079	1	0.0176611		57099	0.0536437	1	0.0296844	50848	0.0378579	1	0.0419378		1	1	1	1	1	1	1	1	1	1	1	1	1	1	1	1	1	1	1	1	1	1	1	1	1
Life Style and Environment	100055	Sun exposure	1747	Hair colour (natural, before greying)	1747-0.2	categorical	light brown	assessment center, age, sex, top 10 PCs, genotyping array	107947	0.412527	0.128094	0.00600733		57099	0.42626	0.126513	0.011064	50848	0.397105	0.135365	0.0125865		0.106913	0.113097	0.120354	0.117398	0.123951	0.110755	0.116681	0.120534	0.125916	0.127399	0.11601	0.122283	0.113482	0.10485	0.126963	0.132859	0.127533	0.116698	0.126757	0.143188	0.132414	0.128344	0.14236	0.157696	0.149951
Life Style and Environment	100055	Sun exposure	1747	Hair colour (natural, before greying)	1747-0.3	categorical	dark brown	assessment center, age, sex, top 10 PCs, genotyping array	107947	0.371321	0.424768	0.00613795		57099	0.371162	0.53823	0.0113647	50848	0.371499	0.297474	0.0127692		0.403512	0.392764	0.406127	0.41956	0.419695	0.404957	0.414978	0.43176	0.470529	0.467851	0.448436	0.437778	0.417219	0.414935	0.413573	0.419779	0.421439	0.428516	0.418576	0.423773	0.426403	0.42688	0.425619	0.424327	0.420221
Life Style and Environment	100055	Sun exposure	1747	Hair colour (natural, before greying)	1747-0.4	categorical	black	assessment center, age, sex, top 10 PCs, genotyping array	107947	0.0434472	0.444417	0.0183908		57099	0.015009	0.490317	0.0716254	50848	0.0753815	0.471286	0.0269801		0.465163	0.466204	0.445115	0.375603	0.35249	0.383354	0.386791	0.376868	0.389908	0.378605	0.384176	0.429132	0.438002	0.426484	0.428765	0.480276	0.431612	0.446171	0.428095	0.446328	0.45239	0.447199	0.431426	0.437782	0.450427
Life Style and Environment	100055	Sun exposure	2267	Use of sun/uv protection	2267-0.0	categorical	most of the time/always vs. never/rarely/sometimes, exclusing do not go out in sunshine	assessment center, age, sex, top 10 PCs, genotyping array	107415	0.576177	0.0949012	0.00600796		56757	0.683898	0.0901069	0.0119521	50658	0.455486	0.116927	0.0123782		0.117721	0.118739	0.123128	0.135586	0.137824	0.13549	0.114671	0.121312	0.101853	0.0968313	0.107075	0.0985454	0.107499	0.0990318	0.0911313	0.0899727	0.0787023	0.0851591	0.0747256	0.0837681	0.0844806	0.0826096	0.065849	0.0666853	0.0560473
Life Style and Environment	100056	Sexual factors	2139	Age first had sexual intercourse	2139-0.0	continuous	excluding never had sex	assessment center, age, sex, top 10 PCs, genotyping array	95173	NA	0.141656	0.00422593		50170	NA	0.148345	0.00791066	45003	NA	0.15868	0.00882473		0.152053	0.136054	0.132706	0.116233	0.105633	0.0976482	0.0970414	0.0942171	0.0858253	0.0929081	0.102667	0.123876	0.121321	0.122733	0.118098	0.121048	0.115966	0.123257	0.129353	0.132675	0.133561	0.127055	0.132366	0.1459	0.149176
Life Style and Environment	100056	Sexual factors	2149	Lifetime number of sexual partners	2149-0.0	continuous	set never had sex to zero	assessment center, age, sex, top 10 PCs, genotyping array	89782	NA	0.0456049	0.00447354		47603	NA	0.07527	0.00832937	42179	NA	0.0583698	0.00941192		0.0660232	0.0647363	0.0690729	0.073191	0.0602976	0.0424626	0.0337187	0.035047	0.0397361	0.0496823	0.0422524	0.0471271	0.0429438	0.0507449	0.0383797	0.034839	0.0273425	0.0515347	0.046369	0.0522825	0.0588501	0.0477676	0.048622	0.0318896	0.0271299
Life Style and Environment	100056	Sexual factors	2159	Ever had same-sex intercourse	2159-0.0	binary		assessment center, age, sex, top 10 PCs, genotyping array	98126	0.0328353	0.112008	0.024231		51535	0.026972	0.158421	0.0521242	46591	0.0393209	0.11158	0.0445951		0.174812	0.295166	0.279518	0.214676	0.329422	0.301131	0.229981	0.175101	0.0662255	0.0258997	0.0255198	0.11461	0.115838	0.127495	0.212791	0.161996	0.211705	0.213021	0.141402	0.0908287	0.0667051	0.130944	0.152276	0.0948132	0.0898644
Life Style and Environment	100057	Sleep	1160	Sleep duration	1160-0.0	continuous		assessment center, age, sex, top 10 PCs, genotyping array	107519	NA	0.0729602	0.00377066		56741	NA	0.0881479	0.00699909	50778	NA	0.0581284	0.00782776		0.0456612	0.0503589	0.0565354	0.0645539	0.0613744	0.0573956	0.0734038	0.0726642	0.0633377	0.0757127	0.0816682	0.084381	0.0810923	0.0774958	0.0902955	0.0912748	0.0879716	0.092508	0.0972198	0.102829	0.104588	0.110441	0.102227	0.0859872	0.0774541
Life Style and Environment	100057	Sleep	1170	Getting up in morning	1170-0.0	categorical	fairly easy/very easy vs. not at all easy/not very easy	assessment center, age, sex, top 10 PCs, genotyping array	107945	0.827347	0.0979384	0.00821611		57070	0.791134	0.13231	0.013932	50875	0.867971	0.0788348	0.0195819		0.0903236	0.109756	0.120743	0.0889546	0.0924626	0.0933626	0.0950929	0.0855241	0.109174	0.105087	0.0927103	0.0778777	0.0998335	0.0972781	0.109788	0.120847	0.113544	0.115725	0.103153	0.0999233	0.0968722	0.0839632	0.0823505	0.0781112	0.0699589
Life Style and Environment	100057	Sleep	1180	Morning/evening person (chronotype)	1180-0.0	categorical	a more morning person vs. a more evening person	assessment center, age, sex, top 10 PCs, genotyping array	96790	0.623412	0.159771	0.00676731		52469	0.627856	0.183758	0.0123518	44321	0.618149	0.152461	0.014542		0.155985	0.162999	0.169082	0.174233	0.174224	0.172541	0.170442	0.164171	0.156553	0.153139	0.143607	0.115565	0.10865	0.117396	0.119627	0.131721	0.118049	0.127588	0.122452	0.1213	0.124965	0.13733	0.153355	0.164691	0.184749
Life Style and Environment	100057	Sleep	1190	Nap during day	1190-0.0	categorical	sometimes/usually vs. never/rarely	assessment center, age, sex, top 10 PCs, genotyping array	108123	0.442394	0.144954	0.00593801		57136	0.391084	0.140869	0.0112271	50987	0.499892	0.132582	0.0122455		0.139787	0.135168	0.139405	0.131558	0.135536	0.138487	0.146108	0.141349	0.138703	0.137277	0.142357	0.139428	0.142758	0.127395	0.130448	0.112861	0.101131	0.101414	0.106969	0.115126	0.103687	0.111798	0.124126	0.135607	0.140828
Life Style and Environment	100057	Sleep	1200	Sleeplessness / insomnia	1200-0.0	categorical	sometimes/usually vs. never/rarely	assessment center, age, sex, top 10 PCs, genotyping array	108075	0.761027	0.090766	0.00709554		57121	0.816932	0.102597	0.0147862	50954	0.698355	0.120777	0.0135258		0.121424	0.119999	0.118612	0.109049	0.0937499	0.108732	0.10843	0.105536	0.0863001	0.0961934	0.0929549	0.112733	0.104885	0.08657	0.104721	0.110383	0.105485	0.0836996	0.083978	0.095762	0.119935	0.114343	0.107919	0.0878016	0.0918031
Life Style and Environment	100057	Sleep	1210	Snoring	1210-0.0	binary		assessment center, age, sex, top 10 PCs, genotyping array	100767	0.382248	0.106789	0.00649103		52572	0.287777	0.1307	0.0133008	48195	0.485299	0.0873214	0.0129581		0.0986603	0.0770356	0.0878546	0.0920568	0.0962855	0.0990263	0.0951496	0.105341	0.0954949	0.0859779	0.0835493	0.0785306	0.0692738	0.0696071	0.0696171	0.077394	0.0874677	0.0885	0.0826755	0.0680089	0.0896122	0.0903406	0.0804025	0.0829689	0.0908295
Life Style and Environment	100057	Sleep	1220	Daytime dozing / sleeping (narcolepsy)	1220-0.0	categorical	sometimes/often/all of the time vs. never/rarely	assessment center, age, sex, top 10 PCs, genotyping array	107797	0.231259	0.0906587	0.00720949		56970	0.21643	0.086802	0.0137428	50827	0.24788	0.0868384	0.0145693		0.0969269	0.0941899	0.0864932	0.0982194	0.0891552	0.0997037	0.0974502	0.1101	0.0983923	0.0849671	0.086632	0.0628298	0.0759151	0.067052	0.0631274	0.0704851	0.0690954	0.0807186	0.0766504	0.0715175	0.0905746	0.0954829	0.0968482	0.0960961	0.0839784
Life Style and Environment	100058	Smoking	1239	Current tobacco smoking	1239-0.0	categorical	yes, on most or all days/only occasionally vs. no	assessment center, age, sex, top 10 PCs, genotyping array	108116	0.121397	0.180292	0.00983791		57129	0.11201	0.170965	0.0190556	50987	0.131916	0.159143	0.0195488		0.164073	0.174096	0.159217	0.195182	0.18482	0.178561	0.17607	0.153495	0.143669	0.1498	0.133638	0.112265	0.0937566	0.113843	0.140156	0.145443	0.164842	0.165046	0.154757	0.155172	0.161943	0.142608	0.158659	0.162058	0.173714
Life Style and Environment	100058	Smoking	1249 & 2644	Past tobacco smoking & Light smokers, at least 100 smokes in lifetime	1249-0.0 & 2644-0.0	categorical	at least 100 smokes in lifetime or not	assessment center, age, sex, top 10 PCs, genotyping array	96377	0.402409	0.201884	0.00670042		51037	0.354566	0.189841	0.0128436	45340	0.456264	0.234842	0.0138147		0.190166	0.181544	0.176076	0.178976	0.184088	0.195357	0.194814	0.19182	0.182566	0.196155	0.193085	0.190615	0.192275	0.199676	0.189963	0.203365	0.205602	0.200197	0.185087	0.183873	0.177433	0.171102	0.179763	0.174769	0.181398
Life Style and Environment	100058	Smoking	2867	Age started smoking in former smokers	2867-0.0	continuous		assessment center, age, sex, top 10 PCs, genotyping array	28719	NA	0.0889748	0.0138255		13098	NA	0.0374733	0.0303114	15621	NA	0.111358	0.0254114		0.144805	0.117402	0.100125	0.0976735	0.129248	0.174827	0.134616	0.106571	0.106681	0.108782	0.0810009	0.0861708	0.0726887	0.037011	0.0258118	0.026538	0.0427238	0.0154377	0.0826375	0.078058	0.0684307	0.0779009	0.0992573	0.0862922	0.0769032
Life Style and Environment	100058	Smoking	2887	Number of cigarettes previously smoked daily	2887-0.0	continuous		assessment center, age, sex, top 10 PCs, genotyping array	27797	NA	0.0957729	0.0142852		13135	NA	0.0807091	0.0302301	14662	NA	0.103795	0.0270795		0.10012	0.116981	0.152956	0.13817	0.119538	0.104806	0.112805	0.125025	0.126792	0.125468	0.108299	0.115853	0.0985452	0.0646775	0.0787909	0.0842518	0.104381	0.128802	0.120812	0.103934	0.104862	0.094154	0.0568035	0.0428746	0.0724843
Life Style and Environment	100058	Smoking	3436	Age started smoking in current smokers	3436-0.0	continuous		assessment center, age, sex, top 10 PCs, genotyping array	10479	NA	0.0975079	0.0379098		5284	NA	0.114679	0.0753395	5195	NA	0.12518	0.0767225		0	0.0437528	0	0	0	0	0.119049	0.224101	0.219942	0.0910734	0.135806	0	0	0	0.203663	0.128963	0.103201	0.112904	0.0802788	0.0848193	0.0520904	0.0579668	0.081475	0.0662421	0.0558737
Life Style and Environment	100058	Smoking	3456	Number of cigarettes currently smoked daily (current cigarette smokers)	3456-0.0	continuous		assessment center, age, sex, top 10 PCs, genotyping array	10005	NA	0.132362	0.0397125		5323	NA	0.134563	0.0747835	4682	NA	0.112915	0.0851843		0.0803136	0.0958392	0	0	0.110995	0.0949468	0.0134477	0.109939	0	0	0.058102	0.107963	0.186405	0.0788809	0	0	0	0	0.0624854	0.0686331	0.0546991	0.0496601	0.0197414	0.0422223	0.149015
Life Style and Environment	100058	Smoking	3466	Time from waking to first cigarette	3466-0.0	categorical	<=15 mins or not	assessment center, age, sex, top 10 PCs, genotyping array	10029	0.565061	0.132642	0.0628522		5326	0.555952	0.0546275	0.118255	4703	0.575377	0.0315972	0.135025		0.101841	0.111891	0.0145159	0.0737495	0	0	0	0	0	0	0	0.012438	0	0	0	0.0183108	0.0109232	0.0280519	0.0788673	0.0728426	0.0782216	0.0630866	0.121778	0.177982	0.109844
Life Style and Environment	100058	Smoking	3476	Difficulty not smoking for 1 day	3476-0.0	categorical	very/fairly easy vs. very/fairly difficult	assessment center, age, sex, top 10 PCs, genotyping array	10043	0.228119	0.128949	0.0762625		5328	0.220345	0	0.146127	4715	0.236903	0.167987	0.160557		0	0	0	0	0	0	0	0.0454012	0	0.0842773	0.286008	0	0.00786501	0.124305	0.336023	0.228072	0.365864	0.454057	0.522652	0.516902	0.280692	0.288294	0.126606	0.155311	0.233122
Life Style and Environment	100058	Smoking	20160	Ever smoked	20160-0.0	binary	derived from current and past smoking	assessment center, age, sex, top 10 PCs, genotyping array	100595	0.568597	0.17445	0.00635757		53355	0.539237	0.151235	0.0117216	47240	0.601757	0.204625	0.0135262		0.159217	0.156814	0.122045	0.113518	0.122637	0.121555	0.118191	0.13186	0.130803	0.157545	0.149743	0.144485	0.150797	0.158085	0.136379	0.171806	0.183057	0.174987	0.165353	0.172708	0.17159	0.165146	0.168104	0.172987	0.185374
Life Style and Environment	100058	Smoking	20161	Pack years of smoking	20161-0.0	continuous		assessment center, age, sex, top 10 PCs, genotyping array	35272	NA	0.0750979	0.0112602		17167	NA	0.0531376	0.0230958	18105	NA	0.0700273	0.0219401		0.0483752	0.0515396	0.0898713	0.0932461	0.105263	0.130492	0.078128	0.0770823	0.113192	0.0963025	0.118298	0.090459	0.0691931	0.0290051	0.000980303	0	0.00966792	0.0373983	0.0450673	0.0425824	0.0589285	0.0661046	0.0504993	0.039421	0.0762054
Life Style and Environment	100058	Smoking	20162	Pack years adult smoking as proportion of life span exposed to smoking	20162-0.0	continuous		assessment center, age, sex, top 10 PCs, genotyping array	35295	NA	0.0780002	0.0112528		17164	NA	0.0452647	0.0230999	18131	NA	0.0836274	0.021908		0.0490322	0.053116	0.0985186	0.117079	0.115615	0.139154	0.0852367	0.0914117	0.121522	0.108632	0.130498	0.104266	0.0849804	0.0437646	0.00951223	0.00424666	0.022958	0.0441547	0.045022	0.0459449	0.0504829	0.050403	0.0392419	0.0384953	0.0688747
Psychosocial Factors	100060	Mental health	1920	Mood swings	1920-0.0	binary		assessment center, age, sex, top 10 PCs, genotyping array, Field 6145 (negative experience)	105138	0.453965	0.107118	0.00607478		55598	0.477481	0.0990502	0.0112327	49540	0.427574	0.116799	0.0127562		0.093589	0.083069	0.102725	0.123498	0.113977	0.113908	0.113603	0.128921	0.110745	0.110598	0.0902427	0.0964749	0.0747423	0.0840172	0.0836919	0.0782963	0.0887587	0.0993858	0.116179	0.118133	0.119344	0.126956	0.113803	0.118436	0.11172
Psychosocial Factors	100060	Mental health	1930	Miserableness	1930-0.0	binary		assessment center, age, sex, top 10 PCs, genotyping array, Field 6145 (negative experience)	105919	0.430112	0.0859445	0.00607315		55999	0.496205	0.0662458	0.01114	49920	0.35597	0.141867	0.0131467		0.105916	0.0955261	0.0880001	0.0908972	0.0779014	0.0614874	0.0626162	0.0615633	0.0613771	0.0581763	0.0656439	0.0739116	0.0727401	0.0805075	0.0950122	0.0903689	0.0876328	0.0971119	0.108633	0.123519	0.111093	0.0951137	0.100501	0.113844	0.0964607
Psychosocial Factors	100060	Mental health	1940	Irritability	1940-0.0	binary		assessment center, age, sex, top 10 PCs, genotyping array, Field 6145 (negative experience)	103047	0.281968	0.118325	0.00695466		54368	0.259436	0.112952	0.0133634	48679	0.307134	0.123215	0.0140711		0.0994482	0.0892168	0.0924553	0.109122	0.103957	0.0977374	0.0980059	0.112858	0.119631	0.144151	0.148491	0.15474	0.133891	0.144274	0.138027	0.136159	0.127737	0.130137	0.137009	0.151097	0.158454	0.150991	0.126968	0.126413	0.128136
Psychosocial Factors	100060	Mental health	1950	Sensitivity / hurt feelings	1950-0.0	binary		assessment center, age, sex, top 10 PCs, genotyping array, Field 6145 (negative experience)	104731	0.554926	0.113587	0.00610803		55404	0.648599	0.120944	0.0118716	49327	0.449713	0.104403	0.0127277		0.108248	0.113212	0.119259	0.134635	0.139224	0.1473	0.14542	0.123431	0.122224	0.110817	0.106673	0.120386	0.121723	0.150985	0.161827	0.153927	0.131971	0.132946	0.130677	0.124766	0.120499	0.116154	0.128808	0.0842874	0.0787667
Psychosocial Factors	100060	Mental health	1960	Fed-up feelings	1960-0.0	binary		assessment center, age, sex, top 10 PCs, genotyping array, Field 6145 (negative experience)	105580	0.410229	0.119235	0.0061378		55779	0.437799	0.103122	0.0112873	49801	0.37935	0.111902	0.0129779		0.106814	0.0930999	0.0985509	0.113435	0.113854	0.109692	0.0935791	0.0943476	0.0852103	0.0869196	0.0819774	0.0995268	0.096708	0.105098	0.105507	0.0844531	0.0802454	0.0981132	0.121301	0.134418	0.138683	0.137556	0.128046	0.126965	0.128424
Psychosocial Factors	100060	Mental health	1970	Nervous feelings	1970-0.0	binary		assessment center, age, sex, top 10 PCs, genotyping array, Field 6145 (negative experience)	105043	0.232724	0.145863	0.00736094		55291	0.268669	0.138178	0.0129703	49752	0.192776	0.124764	0.0165816		0.112371	0.121289	0.115319	0.13906	0.134527	0.124674	0.143192	0.127002	0.137547	0.126405	0.12446	0.140048	0.111706	0.116757	0.109655	0.12866	0.110834	0.105014	0.110539	0.110578	0.107746	0.130733	0.159755	0.133695	0.106703
Psychosocial Factors	100060	Mental health	1980	Worrier / anxious feelings	1980-0.0	binary		assessment center, age, sex, top 10 PCs, genotyping array, Field 6145 (negative experience)	104998	0.559687	0.133787	0.00610237		55538	0.638824	0.126971	0.0117619	49460	0.470825	0.133869	0.0126453		0.120893	0.137405	0.136344	0.129977	0.11674	0.119544	0.117452	0.11007	0.118296	0.100289	0.107495	0.0988164	0.0846444	0.0971259	0.0962612	0.11576	0.118371	0.121399	0.135011	0.149705	0.146518	0.157123	0.148145	0.134987	0.141075
Psychosocial Factors	100060	Mental health	1990	Tense / 'highly strung'	1990-0.0	binary		assessment center, age, sex, top 10 PCs, genotyping array, Field 6145 (negative experience)	104533	0.169755	0.146861	0.00852957		55079	0.190054	0.158333	0.0150628	49454	0.147147	0.128033	0.019033		0.105405	0.100221	0.116941	0.0974646	0.123573	0.127736	0.136679	0.130065	0.1553	0.150062	0.137585	0.161129	0.136015	0.147296	0.159824	0.167338	0.17008	0.149555	0.204799	0.168174	0.185742	0.189319	0.143509	0.134013	0.109434
Psychosocial Factors	100060	Mental health	2000	Worry too long after embarrassment	2000-0.0	binary		assessment center, age, sex, top 10 PCs, genotyping array, Field 6145 (negative experience)	103401	0.472317	0.110934	0.0061482		54454	0.541907	0.103485	0.0114975	48947	0.394897	0.116649	0.0130909		0.123343	0.114809	0.118001	0.123231	0.105247	0.113067	0.117809	0.105158	0.0973148	0.0893645	0.0932276	0.0817002	0.0973283	0.102908	0.0965838	0.114981	0.0897952	0.0909488	0.103789	0.113095	0.102635	0.100211	0.116917	0.0929745	0.0927689
Psychosocial Factors	100060	Mental health	2010	Suffer from 'nerves'	2010-0.0	binary		assessment center, age, sex, top 10 PCs, genotyping array, Field 6145 (negative experience)	103836	0.21091	0.103951	0.00775843		54645	0.208985	0.106526	0.0145432	49191	0.213047	0.0837187	0.0160318		0.10748	0.128178	0.131394	0.120729	0.11402	0.10308	0.110247	0.108078	0.105042	0.0849311	0.0843854	0.0726321	0.0707333	0.0657092	0.0736313	0.0765363	0.0563257	0.0738653	0.0943838	0.0845534	0.0841484	0.0888914	0.0865833	0.0904805	0.110919
Psychosocial Factors	100060	Mental health	2020	Loneliness, isolation	2020-0.0	binary		assessment center, age, sex, top 10 PCs, genotyping array, Field 6145 (negative experience)	106050	0.178944	0.102725	0.00820804		55968	0.209102	0.0901108	0.0141983	50082	0.145242	0.127116	0.0189243		0.060324	0.0638827	0.0891267	0.116456	0.0837219	0.0824735	0.0863547	0.0913818	0.0940939	0.108275	0.126196	0.119706	0.0939687	0.0932205	0.112892	0.101094	0.0900947	0.0665822	0.0919881	0.119469	0.150422	0.131923	0.0924779	0.0757299	0.0989924
Psychosocial Factors	100060	Mental health	2030	Guilty feelings	2030-0.0	binary		assessment center, age, sex, top 10 PCs, genotyping array, Field 6145 (negative experience)	104973	0.281911	0.0982171	0.00684025		55399	0.342136	0.0849658	0.0119614	49574	0.214608	0.099482	0.0158608		0.102119	0.112258	0.119637	0.117095	0.0987391	0.0800703	0.0688416	0.0734596	0.0669867	0.0408541	0.0393884	0.0535133	0.0791437	0.132081	0.152122	0.169705	0.173279	0.141887	0.138527	0.160213	0.141139	0.160886	0.162788	0.154891	0.130792
Psychosocial Factors	100060	Mental health	2040	Risk taking	2040-0.0	binary		assessment center, age, sex, top 10 PCs, genotyping array, Field 6145 (negative experience)	103998	0.255572	0.121356	0.00715425		54752	0.183318	0.155312	0.0154109	49246	0.335905	0.111709	0.013534		0.1529	0.140951	0.140851	0.136225	0.12597	0.129359	0.115713	0.110827	0.106642	0.0948035	0.102769	0.118247	0.124474	0.117385	0.11623	0.105639	0.1062	0.107805	0.120873	0.121845	0.116976	0.107983	0.0870808	0.0839191	0.100481
Psychosocial Factors	100060	Mental health	2050	Frequency of depressed mood in last 2 weeks	2050-0.0	categorical	not at all vs. any	assessment center, age, sex, top 10 PCs, genotyping array, Field 6145 (negative experience)	103218	0.230561	0.0564619	0.00750778		54289	0.262226	0.0456219	0.0133292	48929	0.195426	0.0518901	0.0167513		0.0605323	0.0557673	0.0460574	0.0470275	0.0414037	0.0307808	0.0291294	0.0243402	0.0268651	0.0204093	0.0557134	0.0625324	0.0580631	0.0532658	0.0747108	0.081671	0.0666079	0.0658615	0.0519156	0.0389619	0.0383061	0.0461476	0.0451502	0.06186	0.057124
Psychosocial Factors	100060	Mental health	2060	Frequency of unenthusiasm / disinterest in last 2 weeks	2060-0.0	categorical	not at all vs. any	assessment center, age, sex, top 10 PCs, genotyping array, Field 6145 (negative experience)	104232	0.207604	0.0913862	0.00778652		54990	0.207947	0.0877862	0.0144862	49242	0.207221	0.11131	0.0162133		0.0837866	0.0709561	0.0681147	0.0738486	0.0728376	0.0644021	0.0568948	0.0509305	0.0332295	0.0156734	0.0577242	0.068214	0.0724244	0.0588317	0.0608027	0.0473613	0.0403693	0.0692727	0.0873181	0.0936908	0.0819241	0.0926567	0.0665099	0.0654546	0.0600965
Psychosocial Factors	100060	Mental health	2070	Frequency of tenseness / restlessness in last 2 weeks	2070-0.0	categorical	not at all vs. any	assessment center, age, sex, top 10 PCs, genotyping array, Field 6145 (negative experience)	103953	0.261618	0.0910915	0.00709273		54742	0.279091	0.0891313	0.0129183	49211	0.242182	0.0639978	0.015184		0.0918602	0.0990534	0.0830864	0.102172	0.144463	0.140053	0.124779	0.120252	0.130467	0.116888	0.101981	0.0997784	0.0748947	0.0803413	0.0796691	0.0868312	0.0922264	0.0889132	0.0995558	0.0977856	0.0857323	0.100221	0.0724969	0.0720506	0.0819681
Psychosocial Factors	100060	Mental health	2080	Frequency of tiredness / lethargy in last 2 weeks	2080-0.0	categorical	not at all vs. any	assessment center, age, sex, top 10 PCs, genotyping array, Field 6145 (negative experience)	104581	0.528222	0.0836214	0.00608513		55171	0.579997	0.0793209	0.011475	49410	0.470411	0.0944407	0.0126583		0.0778673	0.0608958	0.0747382	0.0627042	0.0621831	0.0583576	0.0425899	0.0502036	0.0545666	0.0660545	0.0827401	0.0766147	0.0793634	0.0961388	0.10418	0.0808961	0.0849355	0.0926174	0.0937675	0.091778	0.0882889	0.0781841	0.0596807	0.0589635	0.0598365
Psychosocial Factors	100060	Mental health	2090	Seen doctor (GP) for nerves, anxiety, tension or depression	2090-0.0	binary		assessment center, age, sex, top 10 PCs, genotyping array, Field 6145 (negative experience)	106979	0.347068	0.109209	0.00629618		56475	0.420682	0.122955	0.0112097	50504	0.264751	0.0924527	0.0142944		0.137727	0.142402	0.12201	0.146873	0.137274	0.122022	0.122222	0.107338	0.103256	0.0949002	0.0824923	0.105549	0.105904	0.127353	0.121132	0.0820805	0.0588633	0.0651425	0.0962528	0.0808394	0.0679314	0.0830492	0.0883658	0.0987612	0.102815
Psychosocial Factors	100060	Mental health	2100	Seen a psychiatrist for nerves, anxiety, tension or depression	2100-0.0	binary		assessment center, age, sex, top 10 PCs, genotyping array, Field 6145 (negative experience)	107184	0.114709	0.0926175	0.0102306		56609	0.125899	0.0994544	0.0180407	50575	0.102185	0.0947517	0.0226878		0.125347	0.0843142	0.0701311	0.116347	0.103819	0.0923823	0.0907478	0.0627713	0.0442664	0.0686107	0.0288654	0.0582043	0.0419042	0.0419456	0.0603478	0.040364	0.0342587	0.0420621	0.0226124	0.00333894	0.0130989	0.0344621	0.0462183	0.0283803	0.0406583
Psychosocial Factors	100060	Mental health	4526	Happiness	4526-0.0	categorical	extremely/very/moderately happy vs extramely/very/moderately unhappy	assessment center, age, sex, top 10 PCs, genotyping array, Field 6145 (negative experience)	35028	0.955122	0.130627	0.0542327		18314	0.957956	0.166955	0.108129	16714	0.952016	0.266127	0.10876		0.689469	0.815039	0.310027	0.306472	0.0895325	0.0862594	0.119972	0.137616	0.184516	0	0.231436	0	0	0.0425274	0	0.0242405	0.00901991	0	0	0.0959603	0.0599293	0.0622205	0.188297	0.17598	0.249552
Psychosocial Factors	100060	Mental health	4537	Work/job satisfaction	4537-0.0	categorical	extremely/very/moderately happy vs extramely/very/moderately unhappy, excluding not employed	assessment center, age, sex, top 10 PCs, genotyping array, Field 6145 (negative experience)	23847	0.902168	0.0908066	0.0490993		12254	0.91513	0.163379	0.103787	11593	0.888467	0.0449655	0.093832		0	0	0	0	0.0821698	0.180047	0.117013	0.158749	0.152547	0.185399	0.261586	0.219278	0.209483	0.127288	0.19167	0.222188	0.182297	0.0658282	0.0814285	0.0341511	0.0164329	0.0457163	0.0123552	0.139035	0.16795
Psychosocial Factors	100060	Mental health	4548	Health satisfaction	4548-0.0	categorical	extremely/very/moderately happy vs extramely/very/moderately unhappy	assessment center, age, sex, top 10 PCs, genotyping array, Field 6145 (negative experience)	35041	0.861305	0.0632394	0.0276301		18317	0.85942	0	0.0524112	16724	0.86337	0.119449	0.0583286		0	0	0.0433774	0	0	0	0	0.00851071	0.00978338	0.0215142	0	0	0.00532952	0	0	0	0	0.0103385	0.0862504	0.154436	0.146295	0.110349	0.0895484	0.0795921	0.114521
Psychosocial Factors	100060	Mental health	4559	Family relationship satisfaction	4559-0.0	categorical	extremely/very/moderately happy vs extramely/very/moderately unhappy	assessment center, age, sex, top 10 PCs, genotyping array, Field 6145 (negative experience)	34821	0.93906	0.101267	0.0448044		18242	0.940138	0.0695885	0.0863769	16579	0.937873	0.168154	0.092931		0.181411	0.166631	0.212904	0.202189	0.204185	0.210625	0.355664	0.401352	0.361743	0.210944	0.219385	0	0	0	0	0	0.0525597	0.128037	0.0491073	0.169774	0.104813	0.147193	0.219817	0.201787	0.181438
Psychosocial Factors	100060	Mental health	4570	Friendships satisfaction	4570-0.0	categorical	extremely/very/moderately happy vs extramely/very/moderately unhappy	assessment center, age, sex, top 10 PCs, genotyping array, Field 6145 (negative experience)	34756	0.969818	0.126089	0.0713842		18216	0.977712	0.347698	0.168168	16540	0.961125	0.000414416	0.126252		0	0	0	0	0	0	0	0	0	0	0.0924079	0	0.16413	0.216286	0.214745	0.29975	0.501421	0.645021	0.366543	0.18323	0.187667	0.226824	0.102771	0.147569	0.0888722
Psychosocial Factors	100060	Mental health	4581	Financial situation satisfaction	4581-0.0	categorical	extremely/very/moderately happy vs extramely/very/moderately unhappy	assessment center, age, sex, top 10 PCs, genotyping array, Field 6145 (negative experience)	35012	0.866017	0.0704796	0.0281616		18305	0.872986	0.038116	0.055338	16707	0.858383	0.0903595	0.0573112		0.0429082	0.0343691	0.0696506	0.155686	0.0796058	0.113978	0.108935	0.0187986	0	0.0336223	0.074131	0.0676634	0.0722906	0.0340741	0.02649	0	0	0	0	0.0450687	0.0193157	0	0.0159184	0.037972	0.0523701
Psychosocial Factors	100060	Mental health	4598	Ever depressed for a whole week	4598-0.0	binary		assessment center, age, sex, top 10 PCs, genotyping array, Field 6145 (negative experience)	34543	0.536317	0.162949	0.0180836		18084	0.602024	0.117763	0.035238	16459	0.464123	0.228416	0.0379384		0.0618816	0.0290825	0.0918761	0.0736225	0.0917174	0.0819204	0.115852	0.163426	0.133925	0.108323	0.0879755	0.0569516	0.0839049	0.112352	0.0791838	0.0897373	0.14123	0.172461	0.280378	0.274224	0.173301	0.16782	0.264522	0.202131	0.202973
Psychosocial Factors	100060	Mental health	4631	Ever unenthusiastic/disinterested for a whole week	4631-0.0	binary		assessment center, age, sex, top 10 PCs, genotyping array, Field 6145 (negative experience)	33835	0.369351	0.117006	0.0191609		17599	0.417751	0.0847749	0.0358764	16236	0.316888	0.109411	0.0416594		0.144837	0.0847291	0.0431746	0.0483171	0.0822233	0.108526	0.0968301	0.0663025	0.0499907	0.0125603	0.0522144	0.0780774	0.0723672	0.0354752	0.0571134	0.0855973	0.101246	0.101081	0.124411	0.104068	0.0567101	0.0383202	0.0898751	0.11691	0.16163
Psychosocial Factors	100060	Mental health	4642	Ever manic/hyper for 2 days	4642-0.0	binary		assessment center, age, sex, top 10 PCs, genotyping array, Field 6145 (negative experience)	34348	0.0578782	0.135124	0.0469284		18043	0.0468326	0.220375	0.102191	16305	0.0701012	0.108901	0.0877408		0.091362	0.0873577	0	0	0.059317	0	0	0	0.0125484	0.0772493	0	0	0	0	0	0	0	0	0	0.0193965	0.0758348	0.130302	0.203323	0.251965	0.432537
Psychosocial Factors	100060	Mental health	4653	Ever highly irritable/argumentative for 2 days	4653-0.0	binary		assessment center, age, sex, top 10 PCs, genotyping array, Field 6145 (negative experience)	34443	0.182127	0.104435	0.0245307		17987	0.19692	0.0878034	0.0452416	16456	0.165958	0.248081	0.0536765		0.122247	0.0530878	0.00986057	0.015569	0.0218441	0.0640252	0.0125917	0.0717567	0.122393	0.204111	0.101512	0.0808443	0.0154035	0.0537213	0.104735	0.138073	0.159093	0.110721	0.165013	0.113655	0.103108	0.0854773	0.094022	0.105124	0.0777918
Psychosocial Factors	100060	Mental health	20126	Bipolar and major depression status	20126-0.0	categorical	probable recurrent major depression (severe)	assessment center, age, sex, top 10 PCs, genotyping array, Field 6145 (negative experience)	25571	0.0719174	0.141763	0.0549801		13111	0.0796278	0.218608	0.100721	12460	0.0638042	0.161299	0.12161		0	0	0.127516	0.153357	0.0813146	0.135301	0.178608	0.0488917	0	0.129102	0.129659	0.159441	0.317537	0.243353	0.153469	0.255437	0.247182	0.141552	0.16231	0.114402	0.218255	0.2861	0.170836	0.167791	0.215183
Psychosocial Factors	100060	Mental health	20126	Bipolar and major depression status	20126-0.1	categorical	probable recurrent major depression (moderate)	assessment center, age, sex, top 10 PCs, genotyping array, Field 6145 (negative experience)	25571	0.127214	0.161881	0.0395779		13111	0.164137	0.065571	0.0676124	12460	0.0883628	0.505351	0.0998283		0.210008	0.229147	0.361896	0.247485	0.0675987	0.0444779	0.0854562	0.105182	0.0469927	0.120007	0.111241	0.037072	0.042724	0.153512	0.121371	0.115492	0.240782	0.279701	0.21567	0.205494	0.177083	0.177428	0.0289459	0	0
Psychosocial Factors	100060	Mental health	20126	Bipolar and major depression status	20126-0.2	categorical	single probable major depression episode	assessment center, age, sex, top 10 PCs, genotyping array, Field 6145 (negative experience)	25571	0.0690235	0	0.0563827		13111	0.0824499	0	0.098646	12460	0.0548957	0	0.133722		0	0	0	0.00183396	0	0	0	0	0	0	0	0	0	0	0	0	0	0	0	0	0	0	0	0.032832	0.0484913
Psychosocial Factors	100060	Mental health	20126	Bipolar and major depression status	20126-0.3	categorical	probable recurrent major depression (severe & moderate combined)	assessment center, age, sex, top 10 PCs, genotyping array, Field 6145 (negative experience)	25571	0.199132	0.195201	0.0316619		13111	0.243765	0.169471	0.056569	12460	0.152167	0.324063	0.0740381		0.182245	0.168822	0.27154	0.226123	0.170685	0.179488	0.208527	0.237379	0.124917	0.206714	0.160271	0.138676	0.195226	0.299525	0.348172	0.360687	0.371864	0.360256	0.328707	0.312039	0.314041	0.302528	0.240347	0.255442	0.324919
Psychosocial Factors	100060	Mental health	20127	Neuroticism score	20127-0.0	continuous		assessment center, age, sex, top 10 PCs, genotyping array, Field 6145 (negative experience)	87917	NA	0.130248	0.00456433		45714	NA	0.118095	0.00866985	42203	NA	0.13319	0.0093998		0.117186	0.112084	0.119806	0.132997	0.121836	0.120994	0.116362	0.105294	0.101886	0.100874	0.108399	0.116655	0.11026	0.141351	0.139158	0.148896	0.120343	0.13118	0.152881	0.15944	0.152682	0.152254	0.148514	0.131254	0.110711
Psychosocial Factors	100061	Social support	1031	Frequency of friend/family visits	1031-0.0	categorical	>once a week or not, excluding no friends/family outside household	assessment center, age, sex, top 10 PCs, genotyping array	107381	0.436884	0.0458971	0.00598408		56823	0.496911	0.064837	0.0109784	50558	0.369417	0.0375398	0.0128571		0.0410243	0.0320378	0.0281115	0.0227714	0.0295682	0.0276806	0.0347111	0.0345985	0.0339094	0.0387438	0.0259657	0.02362	0.032082	0.0485941	0.0541838	0.0594305	0.0718926	0.0920575	0.0895063	0.0723596	0.044795	0.0425157	0.0563049	0.0470465	0.0305749
Psychosocial Factors	100061	Social support	2110	Able to confide	2110-0.0	categorical	almost daily or not	assessment center, age, sex, top 10 PCs, genotyping array	105045	0.545623	0.0571891	0.00607896		55701	0.54008	0.0509574	0.0112411	49344	0.551881	0.0641356	0.0127278		0.050774	0.0420348	0.0412386	0.0365232	0.0370233	0.038823	0.0412097	0.0347548	0.0378269	0.0468417	0.0692115	0.053509	0.0611291	0.0530821	0.0682969	0.0609189	0.0520104	0.0385046	0.0509341	0.0551549	0.0541705	0.0646005	0.0472449	0.0554625	0.0582217
Psychosocial Factors	100061	Social support	6160	Leisure/social activities	6160-0.0~6160-0.4	categorical	sports or gym	assessment center, age, sex, top 10 PCs, genotyping array	107906	0.292708	0.0759176	0.00658328		57007	0.297051	0.104064	0.0121419	50899	0.287845	0.0592454	0.0137587		0.0417806	0.0291643	0.017944	0.0198534	0.0174589	0.0178805	0.0321883	0.0481637	0.0618302	0.0746762	0.0959555	0.105961	0.0909365	0.0909602	0.0834076	0.0865595	0.0689312	0.0724196	0.0780054	0.0683201	0.085802	0.0845578	0.102861	0.118986	0.104272
Psychosocial Factors	100061	Social support	6160	Leisure/social activities	6160-0.0~6160-0.4	categorical	pub or social club	assessment center, age, sex, top 10 PCs, genotyping array	107906	0.281328	0.0705358	0.00667525		57007	0.199467	0.0476738	0.0142386	50899	0.373013	0.106825	0.012745		0.10691	0.0873705	0.0849156	0.0809928	0.0767905	0.0647946	0.0681765	0.0620192	0.0667151	0.0636875	0.0702045	0.075751	0.0884609	0.102832	0.0911222	0.0667858	0.0585913	0.0559408	0.0456144	0.043698	0.0606298	0.0725751	0.0664022	0.0819519	0.0894147
Psychosocial Factors	100061	Social support	6160	Leisure/social activities	6160-0.0~6160-0.4	categorical	religious group	assessment center, age, sex, top 10 PCs, genotyping array	107906	0.135127	0.12318	0.00930554		57007	0.163489	0.144745	0.0156474	50899	0.103362	0.131576	0.0223944		0.0742972	0.0745649	0.0855534	0.0621863	0.0827585	0.0907248	0.106855	0.122853	0.131263	0.157404	0.138047	0.14292	0.145138	0.144079	0.16536	0.161893	0.150094	0.165139	0.147174	0.177198	0.152243	0.180532	0.156646	0.138831	0.131729
Psychosocial Factors	100061	Social support	6160	Leisure/social activities	6160-0.0~6160-0.4	categorical	adult education class	assessment center, age, sex, top 10 PCs, genotyping array	107906	0.0672808	0.0554396	0.0139072		57007	0.0897258	0.0590844	0.0216749	50899	0.0421423	0.050127	0.0390066		0.0748947	0.0922769	0.111626	0.0478515	0.0638153	0.0253592	0.0454782	0.0459832	0.0257262	0.0143485	0.0244016	0.0360622	0.0505366	0.0758726	0.102125	0.110027	0.135572	0.114816	0.135207	0.122883	0.0731723	0.0617391	0.0759597	0.0580019	0.0355091
Sociodemographics	100063	Education	6138	Qualifications	6138-0.0~6138-0.5	categorical	college or university degree or not	assessment center, age, sex, top 10 PCs, genotyping array	107158	0.301592	0.293911	0.006558		56644	0.29094	0.291114	0.0123054	50514	0.313537	0.293987	0.0134718		0.225526	0.238868	0.255853	0.244736	0.243995	0.249292	0.24347	0.254392	0.259468	0.261554	0.258364	0.257674	0.256918	0.26589	0.276519	0.276706	0.292517	0.28907	0.284802	0.279377	0.293987	0.281731	0.304739	0.331867	0.349667
Sociodemographics	100066	Household	728	Number of vehicles in household	728-0.0	categorical	>1 vehicle or not	assessment center, age, sex, top 10 PCs, genotyping array	107510	0.503693	0.0358373	0.00592362		56853	0.482701	0.0379275	0.0109812	50657	0.527252	0.0258137	0.0123447		0.0365669	0.0186924	0.0261299	0.00762391	0.00402536	0.00280494	0.0154897	0.01904	0.0170708	0.0162631	0.0189943	0.0237224	0.0130602	0.00212036	0.0144597	0.0168497	0.0204596	0.00735674	0.000735511	0	0	0	0	0	0.00344493
Sociodemographics	100066	Household	738	Average total household income before tax	738-0.0	categorical	>= £31,000 or not	assessment center, age, sex, top 10 PCs, genotyping array	93394	0.509165	0.0903787	0.00676442		47618	0.478433	0.0633955	0.0131083	45776	0.541135	0.130732	0.0136769		0.0512805	0.0457699	0.0501848	0.048246	0.0392978	0.0265231	0.033104	0.031119	0.0325254	0.0401532	0.0640128	0.0640532	0.0683302	0.0557399	0.0743938	0.0850512	0.0800899	0.086937	0.0982791	0.0840699	0.0821411	0.112576	0.0942361	0.117535	0.143742
Sociodemographics	100067	Other sociodemographic factors	4674	Private healthcare	4674-0.0	categorical	never or not	assessment center, age, sex, top 10 PCs, genotyping array	35118	0.288428	0.070926	0.0198677		18369	0.28755	0.0987944	0.0379626	16749	0.28939	0.144835	0.0415881		0	0.0229806	0.0385192	0.0643574	0.0707312	0.0806046	0.0479357	0.0898404	0.112996	0.0954318	0.134751	0.099567	0.0758264	0.0384502	0.0297582	0.04782	0.0202042	0	0	0	0	0	0.00775747	0	0
Sex-specific Factors	100069	Female-specific factors	2714	Age when periods started (menarche)	2714-0.0	continuous		assessment center, age, top 10 PCs, genotyping array	55520	NA	0.238913	0.00715241		55520	NA	0.238913	0.00715241	0	NA	NA	NA		0.27119	0.256818	0.248107	0.24416	0.271434	0.279084	0.274267	0.266564	0.254012	0.248583	0.220495	0.239273	0.233265	0.227164	0.226249	0.241316	0.245661	0.226844	0.225652	0.23287	0.209687	0.208219	0.220879	0.247612	0.236824
Sex-specific Factors	100069	Female-specific factors	2734	Number of live births	2734-0.0	categorical	at least 1 live birth or not	assessment center, age, top 10 PCs, genotyping array	57113	0.815121	0.0939888	0.0147195		57113	0.815121	0.0939888	0.0147195	0	NA	NA	NA		0.10194	0.117577	0.14854	0.156776	0.173318	0.152306	0.14506	0.117043	0.0708971	0.0126513	0.0221053	0.0442016	0.0701868	0.103138	0.122591	0.148046	0.100323	0.133131	0.13159	0.123409	0.123837	0.145183	0.155189	0.158876	0.177535
Sex-specific Factors	100069	Female-specific factors	2744	Birth weight of first child	2744-0.0	continuous	exclude twins	assessment center, age, top 10 PCs, genotyping array	45850	NA	0.118245	0.00865062		45850	NA	0.118245	0.00865062	0	NA	NA	NA		0.0783005	0.0708728	0.0822957	0.100551	0.131258	0.131695	0.124899	0.140529	0.142808	0.129591	0.131203	0.135476	0.140848	0.119434	0.106322	0.126008	0.123779	0.132468	0.112048	0.114895	0.106624	0.0943362	0.0640125	0.0827163	0.081264
Sex-specific Factors	100069	Female-specific factors	2754 & 3872	Age at first live birth & Age of primiparous women at birth of child	2754-0.0 & 3872-0.0	continuous	combine 2 fields	assessment center, age, top 10 PCs, genotyping array	46499	NA	0.136422	0.00853207		46499	NA	0.136422	0.00853207	0	NA	NA	NA		0.0798307	0.0847263	0.0948425	0.0705122	0.0684386	0.0722157	0.0838463	0.105367	0.107601	0.105303	0.108074	0.111866	0.0996381	0.084846	0.116692	0.0848373	0.0785373	0.0941148	0.106092	0.115953	0.122634	0.11122	0.119115	0.130848	0.139176
Sex-specific Factors	100069	Female-specific factors	2774	Ever had stillbirth, spontaneous miscarriage or termination	2774-0.0	binary		assessment center, age, top 10 PCs, genotyping array	56362	0.319577	0.0202112	0.011994		56362	0.319577	0.0202112	0.011994	0	NA	NA	NA		0.0219248	0.0585527	0.0855239	0.0497138	0.0216802	0.0262297	0.0253793	0.0441108	0.0390633	0	0.0371706	0	0	0	0	0.00106504	0	0.037724	0.0745787	0.054829	0.0505471	0.0284271	0.0460082	0.0589475	0.0324821
Sex-specific Factors	100070	Male-specific factors	2375	Relative age of first facial hair	2375-0.0	categorical	younger than average	assessment center, age, top 10 PCs, genotyping array	49384	0.066398	0.302834	0.0300276		0	NA	NA	NA	49384	0.066398	0.302834	0.0300276		0.359714	0.387707	0.406073	0.365784	0.349919	0.337113	0.256649	0.334458	0.42492	0.413613	0.445579	0.451463	0.344007	0.376403	0.366458	0.28499	0.345869	0.313691	0.267703	0.234102	0.228078	0.153943	0.188626	0.209301	0.184881
Sex-specific Factors	100070	Male-specific factors	2375	Relative age of first facial hair	2375-0.0	categorical	older than average	assessment center, age, top 10 PCs, genotyping array	49384	0.127936	0.227566	0.0205166		0	NA	NA	NA	49384	0.127936	0.227566	0.0205166		0.336586	0.251745	0.273941	0.231988	0.24497	0.278016	0.23154	0.170094	0.154662	0.117123	0.129511	0.0963225	0.14292	0.144647	0.0845949	0.125865	0.210163	0.229987	0.27417	0.257495	0.199023	0.196712	0.166614	0.177579	0.181751
Sex-specific Factors	100070	Male-specific factors	2385	Relative age voice broke	2385-0.0	categorical	younger than average	assessment center, age, top 10 PCs, genotyping array	47241	0.0427383	0.21204	0.0416201		0	NA	NA	NA	47241	0.0427383	0.21204	0.0416201		0.244997	0.208419	0.232981	0.335019	0.363723	0.268125	0.182161	0.17102	0.381805	0.279542	0.189201	0.163229	0.198295	0.201129	0.215447	0.0406582	0.157286	0.139066	0.204055	0.167504	0.126821	0.197071	0.233281	0.195526	0.166454
Sex-specific Factors	100070	Male-specific factors	2385	Relative age voice broke	2385-0.0	categorical	older than average	assessment center, age, top 10 PCs, genotyping array	47241	0.0574501	0.181084	0.0343584		0	NA	NA	NA	47241	0.0574501	0.181084	0.0343584		0.334334	0.295241	0.251932	0.241403	0.265641	0.255702	0.199784	0.146275	0.0947993	0.152909	0.160643	0.138731	0.0481638	0.012764	0.0527814	0.143106	0.17777	0.121045	0.15269	0.108836	0	0.0234297	0	0.0611547	0.110864
Sex-specific Factors	100070	Male-specific factors	2395	Hair/balding pattern	2395-0.0	categorical	pattern 1	assessment center, age, top 10 PCs, genotyping array	50660	0.316621	0.39653	0.0133941		0	NA	NA	NA	50660	0.316621	0.39653	0.0133941		0.387931	0.385394	0.365413	0.365703	0.368526	0.340141	0.354567	0.340994	0.355158	0.3409	0.348025	0.317372	0.346492	0.366437	0.382623	0.369356	0.367229	0.326893	0.371839	0.326305	0.338246	0.337762	0.351559	0.39589	0.415714
Sex-specific Factors	100070	Male-specific factors	2395	Hair/balding pattern	2395-0.1	categorical	pattern 2	assessment center, age, top 10 PCs, genotyping array	50660	0.229175	0.106986	0.0150931		0	NA	NA	NA	50660	0.229175	0.106986	0.0150931		0.0904599	0.12838	0.11597	0.120154	0.129499	0.102919	0.0736512	0.049449	0.0613928	0.0978524	0.118429	0.0983322	0.0758542	0.111189	0.0779663	0.111891	0.0616326	0.116153	0.0872489	0.0760539	0.0836403	0.0480958	0.0517761	0.0775346	0.0457869
Sex-specific Factors	100070	Male-specific factors	2395	Hair/balding pattern	2395-0.2	categorical	pattern 3	assessment center, age, top 10 PCs, genotyping array	50660	0.269128	0.151017	0.0141622		0	NA	NA	NA	50660	0.269128	0.151017	0.0141622		0.27331	0.206994	0.170918	0.210916	0.1379	0.134379	0.149754	0.175227	0.179088	0.203212	0.193204	0.223962	0.204416	0.26741	0.196369	0.227765	0.199265	0.184135	0.193073	0.13712	0.118377	0.118653	0.10853	0.0885014	0.0976595
Sex-specific Factors	100070	Male-specific factors	2395	Hair/balding pattern	2395-0.3	categorical	pattern 4	assessment center, age, top 10 PCs, genotyping array	50660	0.185077	0.479435	0.0165996		0	NA	NA	NA	50660	0.185077	0.479435	0.0165996		0.525854	0.467266	0.420571	0.384689	0.338608	0.33958	0.313986	0.342106	0.358385	0.382798	0.366255	0.400991	0.376428	0.458808	0.484558	0.523326	0.569836	0.514319	0.53783	0.469789	0.411674	0.409372	0.409635	0.395662	0.421742
Sex-specific Factors	100070	Male-specific factors	2405	Number of children fathered	2405-0.0	categorical	any child or not	assessment center, age, top 10 PCs, genotyping array	50624	0.792292	0.068317	0.0157545		0	NA	NA	NA	50624	0.792292	0.068317	0.0157545		0.0873685	0.051868	0.0446411	0.0741562	0.0801661	0.104775	0.115088	0.0630979	0.0433137	0.0624771	0.087828	0.111113	0.0734097	0.0749769	0.0947354	0.084036	0.0908394	0.0854203	0.112002	0.0925569	0.0926821	0.0845566	0.0683354	0.127771	0.117414
Early Life Factors	100072	Early life factors	20022	Birth weight	20022-0.0	continuous		assessment center, age, sex, top 10 PCs, genotyping array	61678	NA	0.105637	0.00644292		36781	NA	0.106847	0.0107519	24897	NA	0.127272	0.015903		0.110491	0.108707	0.0888865	0.0778676	0.0697456	0.0663036	0.0670152	0.0730554	0.0775817	0.0863647	0.10108	0.105978	0.109724	0.10657	0.13243	0.1358	0.125911	0.109218	0.11046	0.124593	0.11097	0.131914	0.125059	0.126481	0.134921
Sociodemographics	100094	Baseline characteristics	189	Townsend deprivation index at recruitment	189-0.0	continuous		assessment center, age, sex, top 10 PCs, genotyping array	108021	NA	0.0661547	0.00375452		57078	NA	0.0523212	0.00695767	50943	NA	0.0791395	0.00780236		0.0119025	0	0	0.00156862	0	0	0	0	0.0023016	0	0.00279681	0	0	0	0.0239554	0.00994661	0.00361095	0.00151331	0	0.00985939	0.0159641	0.0389702	0.0313034	0.0147811	0.0468289
ICD-10 Code	2022	Summary Information (diagnoses)	41202	Diagnoses - main ICD10	41202-0.0~41202-0.376	tree	see supplementary table 2	assessment center, age, sex (non-sex specific diseases only), top 10 PCs, genotyping array
Self-reported Cancer Code	100074	Medical conditions	20001	Cancer code, self-reported	20001-0.0~20001-0.5	tree	see supplementary table 2	assessment center, age, sex (non-sex specific diseases only), top 10 PCs, genotyping array
Self-reported Non-cancer Illness Code	100074	Medical conditions	20002	Non-cancer illness code, self-reported	20002-0.0~20002-0.28	tree	see supplementary table 2	assessment center, age, sex (non-sex specific diseases only), top 10 PCs, genotyping array
