# Supplementary material for: Phenome-wide heritability analysis of the UK Biobank
Source: PLoS Genet. 2017 Apr 7;13(4):e1006711. doi: 10.1371/journal.pgen.1006711 (PMC5400281; doi:10.1371/journal.pgen.1006711)
Supplement: S2 Table — SNP Heritability estimates stratified by sex and socioeconomic status (SES) measured by the Townsend deprivation index are also presented. (XLSX) [file pgen.1006711.s003.xlsx]

## Sheet: Sheet1
Trait Domain	Disease	Sex	N	Prevalence	h2	SE		Female N	Prev in Female	Female h2	Female SE	Male N	Prev in Male	Male h2	Male SE		SES Quantile 0-12/36	SES Quantile 1/36-13/36	SES Quantile 2/36-14/36	SES Quantile 3/36-15/36	SES Quantile 4/36-16/36	SES Quantile 5/36-17/36	SES Quantile 6/36-18/36	SES Quantile 7/36-19/36	SES Quantile 8/36-20/36	SES Quantile 9/36-21/36	SES Quantile 10/36-22/36	SES Quantile 11/36-23/36	SES Quantile 12/36-24/36	SES Quantile 13/36-25/36	SES Quantile 14/36-26/36	SES Quantile 15/36-27/36	SES Quantile 16/36-28/36	SES Quantile 17/36-29/36	SES Quantile 18/36-30/36	SES Quantile 19/36-31/36	SES Quantile 20/36-32/36	SES Quantile 21/36-33/36	SES Quantile 22/36-34/36	SES Quantile 23/36-35/36	SES Quantile 24/36-1
Self-reported Cancer Code	genital tract cancer	Both	108148	0.0220901	0.155015	0.0292099		57151	0.0236391	0.173677	0.0515836	50997	0.0203541	0.229786	0.0643498		0.146457	0.0785192	0.0680416	0.153207	0.185697	0.249479	0.199224	0.308844	0.371169	0.315896	0.215431	0.12089	0.0976336	0.0659849	0.0664121	0.0541678	0.042113	0.0137924	0.035983	0.0390382	0.0530154	0	0.0037643	0.0265053	0.0396455
Self-reported Cancer Code	breast cancer	Female	57151	0.0403493	0.133244	0.0357278		57151	0.0403493	0.133244	0.0357278	0	NA	NA	NA		0.120436	0.149534	0.0373401	0.10805	0.123557	0.166542	0.155782	0.225319	0.189711	0.24495	0.269112	0.194474	0.151515	0.146654	0.0816798	0.0277209	0.0268123	0.000401898	0.0557622	0.0100295	0.0119469	0	0.0710872	0.0820606	0.116864
Self-reported Cancer Code	skin cancer	Both	108148	0.0233476	0.061389	0.0280857		57151	0.0241641	0.0157576	0.0507905	50997	0.0224327	0	0.0600405		0	0	3.38024e-05	0.0369056	0	0.0194113	0	0	0	0	0.0377504	0	0	0	0	0	0	0.0390866	0.0161158	0.0556467	0.0392773	0.134181	0.138367	0.111876	0.068062
Self-reported Cancer Code	female genital tract cancer	Female	57151	0.0236391	0.173677	0.0515836		57151	0.0236391	0.173677	0.0515836	0	NA	NA	NA		0.378498	0.186352	0.0984523	0.239238	0.178542	0.104166	0.114381	0.166311	0.267718	0.281838	0.108363	0	0	0	0	0	0.0686948	0.0510154	0.0377516	0.0616609	0.0721457	0.105311	0.181893	0.162067	0.161192
Self-reported Cancer Code	male genital tract cancer	Male	50997	0.0203345	0.226417	0.0643942		0	NA	NA	NA	50997	0.0203345	0.226417	0.0643942		0.0637688	0.121672	0.0345899	0.00745857	0.279632	0.468003	0.441849	0.577527	0.569877	0.395301	0.252375	0.427222	0.544711	0.448315	0.499982	0.398613	0.209556	0.219795	0.206649	0.147183	0.0947963	0	0	0	0
Self-reported Cancer Code	cervical cancer	Female	57151	0.0150829	0.242462	0.0713038		57151	0.0150829	0.242462	0.0713038	0	NA	NA	NA		0.481347	0.114305	0.198953	0.383301	0.401471	0.199034	0.0237179	0.0156775	0.263778	0.335515	0.196537	0.187065	0.222704	0.356135	0.255459	0.288756	0.097521	0.0842042	0.0127114	0.030276	0.00138414	0.0619013	0.129291	0.156306	0.115653
Self-reported Cancer Code	prostate cancer	Male	50997	0.0158637	0.310191	0.0770693		0	NA	NA	NA	50997	0.0158637	0.310191	0.0770693		0	0	0	0	0.250845	0.456885	0.365804	0.662453	0.728358	0.467636	0.436686	0.819275	0.876077	0.677551	0.710759	0.584685	0.387176	0.469857	0.363026	0.181313	0.175556	0.0320505	0.0046099	0.0496285	0.212712
Self-reported Cancer Code	non-melanoma skin cancer	Both	108148	0.0128528	0.139453	0.0433105		57151	0.0129831	0.0769519	0.0796475	50997	0.0127066	0.19231	0.0907705		0.0276596	0	0	0	0.0466612	0.0430719	0.012543	0	0	0.00928275	0.166642	0.127605	0.0391581	0.114078	0.12382	0.0925627	0.0583286	0.0788674	0.0560605	0.0217407	0	0.00585984	0.107248	0.0859875	0.130918
Self-reported Cancer Code	basal cell carcinoma	Both	108148	0.0103469	0.168483	0.0509444		57151	0.010866	0.062612	0.090976	50997	0.00976528	0.225007	0.110597		0.094773	0.00554489	0.133068	0.166033	0.180668	0.208542	0.0653151	0.06704	0.0132185	0	0.195545	0.103913	0.0826928	0.106211	0.194425	0.141168	0.191321	0.26874	0.228223	0.190759	0	0.0533042	0.0585243	0	0.063161
Self-reported Non-cancer Illness Code	dermatology	Both	108148	0.042673	0.368456	0.0185793		57151	0.0413291	0.353158	0.0351621	50997	0.0441791	0.429291	0.0377353		0.297614	0.207624	0.27653	0.254852	0.293079	0.348429	0.349318	0.364031	0.331714	0.314326	0.335246	0.372076	0.367138	0.494191	0.454413	0.434942	0.466262	0.4781	0.398867	0.322864	0.321428	0.292806	0.291676	0.291356	0.353525
Self-reported Non-cancer Illness Code	gynaecology/breast	Female	57151	0.0970587	0.0285825	0.0206574		57151	0.0970587	0.0285825	0.0206574	0	NA	NA	NA		0	0	0	0	0	0.00677264	0.0307549	0.0673422	0.084168	0.0403319	0.0431835	0.0488471	0.100209	0.110557	0.136002	0.118392	0.13559	0.107246	0.117947	0.0701077	0.0597645	0.0346951	0.0604196	0.0197881	0
Self-reported Non-cancer Illness Code	cardiovascular	Both	108148	0.375763	0.195838	0.0061107		57151	0.33065	0.203533	0.0117086	50997	0.426319	0.192789	0.0123976		0.152885	0.148697	0.153389	0.163858	0.170229	0.165977	0.1692	0.171754	0.179521	0.194363	0.178168	0.18516	0.171635	0.170259	0.167564	0.151387	0.176838	0.178933	0.191892	0.20084	0.212376	0.207961	0.195718	0.193624	0.190961
Self-reported Non-cancer Illness Code	musculoskeletal/trauma	Both	108148	0.225829	0.062417	0.00725984		57151	0.239576	0.0757846	0.0131254	50997	0.210424	0.0539047	0.0155538		0.0828798	0.0828542	0.0988253	0.106968	0.112533	0.124434	0.113087	0.0953977	0.101805	0.0817179	0.0842405	0.0713924	0.0647599	0.0614904	0.0799778	0.0516363	0.0666352	0.0472911	0.0578707	0.0633537	0.0502986	0.0398761	0.0306054	0.0381681	0.0584235
Self-reported Non-cancer Illness Code	renal/urology	Both	108148	0.0481655	0.0436097	0.0171602		57151	0.0289584	0.0713661	0.0447592	50997	0.0696904	0.0765295	0.028222		0.0386222	0.0581493	0.0588119	0.0822641	0.0437289	0.0836799	0.0706463	0.0906714	0.0860798	0.0343255	0.00503152	0.0194543	0.0101475	0.00346204	0.0262832	0.0685467	0.0108553	0	0	0	0	0	0	0	0
Self-reported Non-cancer Illness Code	bowel problem	Both	108148	0.0673152	0.154836	0.0138743		57151	0.0774965	0.136111	0.0235881	50997	0.0559052	0.120856	0.0323971		0.203486	0.172841	0.172068	0.136367	0.159803	0.178069	0.166986	0.136469	0.112295	0.122239	0.119956	0.129438	0.167717	0.171427	0.202638	0.216447	0.172496	0.189648	0.162179	0.151414	0.166144	0.110885	0.0870105	0.0936822	0.115685
Self-reported Non-cancer Illness Code	haematology/dermatology	Both	108148	0.0561268	0.230897	0.0155507		57151	0.059579	0.200582	0.0277433	50997	0.052258	0.303038	0.033827		0.120256	0.0784149	0.116674	0.115382	0.160555	0.201189	0.202662	0.203859	0.192983	0.176756	0.178251	0.228854	0.209255	0.291183	0.284467	0.253541	0.249762	0.284252	0.246815	0.214253	0.201731	0.16812	0.177865	0.187441	0.2347
Self-reported Non-cancer Illness Code	gastrointestinal/abdominal	Both	108148	0.164913	0.0701769	0.00838827		57151	0.171511	0.0918424	0.0152467	50997	0.157519	0.0480045	0.0178334		0.0963453	0.0855208	0.0904832	0.0739884	0.0689801	0.0593625	0.0547304	0.0616806	0.0646704	0.0713553	0.0604529	0.0556452	0.0564521	0.0659329	0.0814547	0.0782369	0.0554384	0.0598859	0.0607396	0.0597422	0.0646151	0.0765973	0.0703392	0.0833261	0.0912334
Self-reported Non-cancer Illness Code	fracture	Both	108148	0.0177627	0	0.0341573		57151	0.0128432	0.0473088	0.0802912	50997	0.0232759	0	0.0584913		0	0	0	0	0	0.01684	0.0122319	0.0598365	0.200105	0.113502	0.12259	0.0486536	0	0	0	0	0	0	0.00774878	0	0.0683523	0.0177825	0	0	0.00839942
Self-reported Non-cancer Illness Code	neurology	Both	108148	0.0683045	0.07782	0.0137498		57151	0.080961	0.0843977	0.0229769	50997	0.0541208	0.0720761	0.0330751		0.0368108	0.0747164	0.0925877	0.14	0.142723	0.171266	0.178174	0.156765	0.150977	0.108335	0.116515	0.0738983	0.101896	0.0786441	0.0878689	0.0667286	0.0164546	0.0404397	0.0495862	0.00138317	0	0	0.0111236	0.0420572	0.0746257
Self-reported Non-cancer Illness Code	other urological problem (male)	Male	50997	0.0430025	0.141537	0.0384133		0	NA	NA	NA	50997	0.0430025	0.141537	0.0384133		0.113077	0.106643	0.019389	0.000429356	0	0.045797	0.00126332	0.050969	0.0192124	0	0	0.127632	0.199839	0.171149	0.224807	0.333573	0.255537	0.250069	0.162803	0.155352	0.16758	0.263347	0.190308	0.167757	0.245744
Self-reported Non-cancer Illness Code	immunological/systemic disorders	Both	108148	0.0851796	0.101396	0.012032		57151	0.0929293	0.0648589	0.0211833	50997	0.0764947	0.193675	0.0266643		0.0960003	0.0880642	0.0998306	0.0842465	0.075146	0.0740339	0.0698194	0.066331	0.0779189	0.0843309	0.101497	0.111599	0.10342	0.0796356	0.147961	0.152591	0.141607	0.138082	0.103497	0.108073	0.0713061	0.104978	0.115327	0.0904433	0.0985943
Self-reported Non-cancer Illness Code	cerebrovascular disease	Both	108148	0.0198339	0.0658324	0.0315461		57151	0.0157303	0	0.0691412	50997	0.0244328	0.126085	0.0565231		0.0406405	0	0	0	0	0	0	0	0	0.022301	0	0.0641189	0.0514239	0.0191296	0.0278569	0.0867405	0.118941	0.0377627	0.100707	0.0458014	0	0	0	0	0.0045063
Self-reported Non-cancer Illness Code	haematology	Both	108148	0.0143137	0.136493	0.0399942		57151	0.0193697	0.196157	0.0594522	50997	0.00864757	0	0.1213		0.0669272	0.077119	0.0308355	0.0711125	0.104802	0.142233	0.0953197	0.15175	0.112754	0.166273	0.175987	0.106487	0.0818581	0	0	0	0	0	0	0.0661137	0.0317662	0.0193138	0.159992	0.041494	0.136477
Self-reported Non-cancer Illness Code	neurology/eye/psychiatry	Both	108148	0.175325	0.050854	0.00814199		57151	0.196812	0.0956402	0.0142901	50997	0.151244	0.0114343	0.0182032		0.0358915	0.0374768	0.0105677	0.0469423	0.0511061	0.0531859	0.0527035	0.0406445	0.0496083	0.0585534	0.0631192	0.0413601	0.0555066	0.0493683	0.0492834	0.0529784	0.00944805	0.0277461	0.0345755	0.0196641	0.00732715	0.0247285	0.0371836	0.0625514	0.0871457
Self-reported Non-cancer Illness Code	respiratory/ent	Both	108148	0.189324	0.193045	0.00785158		57151	0.190635	0.168551	0.0145011	50997	0.187854	0.192142	0.0163755		0.210143	0.220448	0.200143	0.19719	0.210805	0.201845	0.191213	0.187522	0.182912	0.151967	0.156034	0.146657	0.151193	0.169784	0.167595	0.173909	0.189063	0.192493	0.200249	0.193873	0.200153	0.187135	0.197257	0.191579	0.209691
Self-reported Non-cancer Illness Code	infections	Both	108148	0.0179384	0.0294542	0.0339147		57151	0.0172175	0.0901241	0.0647346	50997	0.0187462	0	0.0682697		0.13558	0.0214171	0.0593416	0	0.0183787	0.00702407	0.0844458	0.0521565	0.0231886	0	0	0	0	0	0	0	0	0.102417	0.157809	0.0567074	0.0567505	0.0580144	0.081802	0.125543	0.0632739
Self-reported Non-cancer Illness Code	endocrine/diabetes	Both	108148	0.106965	0.537188	0.0105493		57151	0.123812	0.625876	0.0180295	50997	0.0880836	0.479826	0.0245139		0.545089	0.570445	0.505377	0.523601	0.497734	0.475072	0.542289	0.570854	0.515572	0.548565	0.490549	0.489953	0.469115	0.423093	0.452937	0.440286	0.435017	0.471754	0.448029	0.409505	0.474899	0.477037	0.500664	0.466008	0.503498
Self-reported Non-cancer Illness Code	ent disorder/not cancer	Both	108148	0.0355994	0.0550435	0.0209743		57151	0.0351175	0.0706698	0.0392219	50997	0.0361394	0.0844459	0.043145		0	0	0	0	0	0	0	0	0	0	0.00704013	0.0456597	0.0645765	0.0958245	0.165083	0.154904	0.151371	0.218874	0.195088	0.174244	0.146785	0.0782909	0.0657227	0.0882122	0.0825281
Self-reported Non-cancer Illness Code	hypertension	Both	108148	0.273773	0.263231	0.00672743		57151	0.240591	0.302965	0.0131029	50997	0.310959	0.217858	0.0133816		0.243534	0.239711	0.239401	0.238206	0.243547	0.238901	0.237374	0.255306	0.290898	0.295566	0.282138	0.273178	0.250769	0.235536	0.223671	0.221665	0.233333	0.227809	0.227234	0.222678	0.209477	0.220348	0.218478	0.228603	0.219042
Self-reported Non-cancer Illness Code	heart/cardiac problem	Both	108148	0.0753504	0.0769552	0.0129488		57151	0.049308	0.0766404	0.0313142	50997	0.104536	0.0946618	0.0222081		0.100828	0.0727407	0.0501026	0.0491478	0.0764037	0.0864405	0.0798107	0.0799169	0.0661817	0.0209648	0.0500255	0.0354712	0.0382799	0.0223308	0.0472426	0.0686078	0.0727529	0.0814255	0.125126	0.131649	0.148133	0.159309	0.120791	0.135475	0.110442
Self-reported Non-cancer Illness Code	venous thromboembolic disease	Both	108148	0.0258165	0.109243	0.0261679		57151	0.028171	0.0650067	0.0456225	50997	0.0231778	0.241982	0.0586662		0.255056	0.291101	0.248514	0.26336	0.258075	0.244952	0.233823	0.22994	0.200599	0.107861	0.111903	0.118327	0.0910049	0.0951756	0.07916	0.0347752	0	0.000296271	0.0603342	0.0505206	0.0125348	0	0	0	0
Self-reported Non-cancer Illness Code	angina	Both	108148	0.0338887	0.176151	0.0216868		57151	0.0201046	0.172433	0.0578838	50997	0.0493362	0.18467	0.035108		0.145177	0.123095	0.0834213	0.116297	0.138743	0.149377	0.153779	0.151842	0.127353	0.147549	0.199745	0.186233	0.215639	0.18699	0.24288	0.217347	0.212363	0.206264	0.324686	0.297921	0.289355	0.221462	0.175455	0.18622	0.167713
Self-reported Non-cancer Illness Code	heart attack/myocardial infarction	Both	108148	0.0251415	0.184386	0.0266585		57151	0.00922119	0	0.102991	50997	0.0429829	0.174075	0.0384248		0.177969	0.169408	0.156057	0.195775	0.204121	0.245748	0.304626	0.307989	0.346463	0.26601	0.215448	0.197185	0.0769515	0.0420044	0.0851126	0.0828634	0.0896583	0.0481107	0.0830203	0.094886	0.0997518	0.157578	0.181959	0.258643	0.298317
Self-reported Non-cancer Illness Code	heart arrhythmia	Both	108148	0.0156545	0.0838302	0.0374488		57151	0.0114434	0.0209473	0.0875095	50997	0.0203737	0.096371	0.0643054		0.0553409	0	0	0	0.0255758	0.0428499	0	0	0.0595312	0.0376744	0.0465144	0.0120852	0.0332709	0.061671	0.200152	0.162677	0.120059	0.137729	0.0910846	0.0965747	0.0434405	0.0484252	0.0714653	0.00649437	0.0104037
Self-reported Non-cancer Illness Code	stroke	Both	108148	0.0150812	0.0866499	0.038487		57151	0.0116183	0	0.086521	50997	0.0189619	0.183043	0.0677091		0	0	0	0	0	0.000478146	0.0259058	0	0.0632709	0.0576785	0	0.144866	0.105717	0.061789	0.1145	0.13038	0.223364	0.135354	0.14372	0.144632	0	0	0	0.0386487	0.0658719
Self-reported Non-cancer Illness Code	deep venous thrombosis (dvt)	Both	108148	0.0198062	0.115894	0.0315778		57151	0.0218544	0.085418	0.0545352	50997	0.0175108	0.245277	0.0717199		0.256193	0.290828	0.194812	0.197985	0.219596	0.219651	0.234762	0.214225	0.19373	0.126473	0.18322	0.166011	0.153858	0.163545	0.127263	0.116282	0.073132	0.0767521	0.128445	0.0700786	0	0.00798434	0	0.0352725	0
Self-reported Non-cancer Illness Code	asthma	Both	108148	0.12445	0.339673	0.00970386		57151	0.132334	0.291522	0.0173974	50997	0.115615	0.35067	0.0209928		0.340694	0.377884	0.367511	0.383883	0.384783	0.362571	0.358823	0.35982	0.348731	0.329018	0.337288	0.307435	0.321587	0.313434	0.307183	0.323671	0.339137	0.332936	0.304052	0.331985	0.352627	0.33805	0.366114	0.326752	0.329952
Self-reported Non-cancer Illness Code	emphysema/chronic bronchitis	Both	108148	0.0246976	0.105547	0.0269942		57151	0.0236216	0.120534	0.0516105	50997	0.0259035	0.0721205	0.0542509		0.134046	0.148855	0.183428	0.116244	0.0415029	0.0655553	0.0948816	0.107284	0.102057	0.0809171	0.0265469	0.0925674	0.114895	0.0788811	0.153772	0.164883	0.175682	0.122034	0.160368	0.159589	0.214435	0.196139	0.107777	0.128006	0.138284
Self-reported Non-cancer Illness Code	other respiratory problems	Both	108148	0.0112808	0	0.0477394		57151	0.00778639	0.00739267	0.117191	50997	0.015197	0.0482322	0.0795312		0	0.00654489	0	0	0	0	0	0	0	0	0	0	0	0	0	0	0	0	0.0437682	0.130508	0.0813417	0.0628275	0.0439472	0.124036	0.0825452
Self-reported Non-cancer Illness Code	oesophageal disorder	Both	108148	0.0679347	0.13407	0.013796		57151	0.0675229	0.146277	0.0256576	50997	0.0683962	0.149356	0.0285495		0.172484	0.107664	0.134228	0.103179	0.0900475	0.103629	0.0993149	0.0809518	0.0711581	0.0612909	0.0543102	0.0407751	0	0.0226596	0.048263	0.0432541	0.0634625	0.0773707	0.0590683	0.0532771	0.0469428	0.0696808	0.0696903	0.129349	0.154503
Self-reported Non-cancer Illness Code	stomach disorder	Both	108148	0.0111236	0	0.0482445		57151	0.00927368	0.116502	0.102547	50997	0.0131969	0	0.0882549		0.113965	0.134365	0.132467	0.131738	0.15757	0.093865	0.0320335	0	0.0255772	0	0.110613	0.0710103	0	0	0	0	0	0	0	0	0	0.0397525	0.0192996	0.0444935	0.0293554
Self-reported Non-cancer Illness Code	liver/biliary/pancreas problem	Both	108148	0.0280079	0.0735692	0.0247227		57151	0.03489	0.103608	0.039395	50997	0.0202953	0.100545	0.0644833		0.202386	0.224919	0.191329	0.113118	0.142827	0.147535	0.0785775	0.0531093	0	0	0	0.0244142	0	0	0	0.013583	0	0.0599798	0.0797102	0.023315	0.00196274	0.0958697	0.0883703	0.0380912	0.0243661
Self-reported Non-cancer Illness Code	other abdominal problem	Both	108148	0.0133151	0.0639692	0.0421898		57151	0.00890623	0.0567057	0.105749	50997	0.018256	0.0900695	0.0695883		0.10753	0.136006	0.33455	0.155838	0.208531	0.198953	0.0955857	0.216172	0.0149587	0.153271	0.0268822	0	0	0.00750137	0	0	0	0	0	0	0	0	0	0	0
Self-reported Non-cancer Illness Code	gastro-oesophageal reflux (gord) / gastric reflux	Both	108148	0.0437179	0.0991196	0.0182848		57151	0.041994	0.109531	0.0347917	50997	0.0456497	0.119723	0.036932		0.199869	0.135406	0.183517	0.152551	0.100039	0.0988723	0.0878271	0.0550694	0.0032181	0.0219539	0.0295685	0.03124	0	0.0329922	0.037139	0.0620531	0.0618223	0.0629685	0.0275097	0	0.00815549	0.0360953	0.0638616	0.0578776	0.0995555
Self-reported Non-cancer Illness Code	irritable bowel syndrome	Both	108148	0.0237915	0.0850388	0.0277146		57151	0.0327378	0.035259	0.0411392	50997	0.0137655	0.21229	0.0855412		0.0238363	0.0296592	0.0537362	0.0461616	0.0666578	0.0374796	0	0.00123975	0.00606768	0	0	0.0556179	0.126328	0.0832331	0.0433821	0.0651799	0.131043	0.0668363	0.0777448	0.112884	0.0557506	0.116812	0.147983	0.162079	0.121197
Self-reported Non-cancer Illness Code	gall bladder disease	Both	108148	0.0181973	0.131865	0.033565		57151	0.0263162	0.137922	0.0478385	50997	0.00909857	0.201471	0.116693		0.289185	0.29754	0.253772	0.205475	0.227092	0.223161	0.144527	0.139616	0.0456432	0.101607	0.0645746	0.117752	0.0553525	0	0.0292054	0.0255976	0	0.0434506	0.0272345	0.0424942	0.0179575	0.133972	0.130094	0.116267	0.0679945
Self-reported Non-cancer Illness Code	cholelithiasis/gall stones	Both	108148	0.0165052	0.122725	0.0360292		57151	0.0240416	0.138684	0.0509728	50997	0.0080593	0.215954	0.128012		0.211862	0.215631	0.175778	0.148447	0.154439	0.181156	0.138052	0.187248	0.0610633	0.133965	0.0736433	0.13672	0.0665318	0	0.0291692	0.0375798	0	0.121394	0.0526543	0.0659424	0.0639188	0.185033	0.169834	0.132628	0.0422776
Self-reported Non-cancer Illness Code	prostate problem (not cancer)	Male	50997	0.0379042	0.177653	0.041782		0	NA	NA	NA	50997	0.0379042	0.177653	0.041782		0.0717841	0.0938793	0.024055	0	0	0.0608101	0.0312932	0.13524	0.120655	0.0766213	0.0201162	0.148973	0.204188	0.201486	0.309417	0.446249	0.413401	0.436297	0.267324	0.313016	0.320959	0.462655	0.294607	0.260575	0.393422
Self-reported Non-cancer Illness Code	diabetes	Both	108148	0.0513833	0.39626	0.016456		57151	0.0349425	0.365925	0.0393549	50997	0.069808	0.435143	0.0281928		0.384484	0.409829	0.420827	0.450725	0.436478	0.337261	0.364158	0.383243	0.358917	0.352564	0.424019	0.447988	0.471085	0.382658	0.411	0.451974	0.447818	0.456591	0.425183	0.447947	0.445115	0.457475	0.408585	0.385216	0.316884
Self-reported Non-cancer Illness Code	thyroid problem (not cancer)	Both	108148	0.0576802	0.875894	0.0152834		57151	0.0917394	0.890452	0.0213427	50997	0.019511	1	0.0663326		0.946092	0.958511	0.841917	0.849317	0.825448	0.86127	0.97985	0.996984	0.931539	1	0.883236	0.827266	0.735449	0.63326	0.706366	0.605021	0.63456	0.621213	0.619441	0.527551	0.64692	0.649706	0.767277	0.757616	0.871483
Self-reported Non-cancer Illness Code	hypothyroidism/myxoedema	Both	108148	0.0482672	0.814139	0.0171367		57151	0.077199	0.844193	0.0236429	50997	0.0158441	0.991707	0.0771391		0.833718	0.83153	0.740677	0.789743	0.698192	0.781135	0.920535	0.91767	0.887623	0.94641	0.853932	0.831433	0.749886	0.661399	0.724548	0.639459	0.705561	0.658346	0.602877	0.561783	0.645042	0.647261	0.72332	0.707173	0.761366
Self-reported Non-cancer Illness Code	eye/eyelid problem	Both	108148	0.0397141	0.0690043	0.019488		57151	0.0376371	0.0627556	0.0374304	50997	0.0420417	0.0602146	0.038992		0.030165	0.0216006	0.0354364	0.0577568	0.094159	0.084832	0.00975569	0.0438059	0.0446749	0.0192862	0.0993917	0.0970031	0.113228	0.083596	0.103644	0.121353	0.19997	0.193834	0.225812	0.246577	0.286108	0.253029	0.159724	0.140201	0.0886343
Self-reported Non-cancer Illness Code	psychological/psychiatric problem	Both	108148	0.0779302	0.100843	0.0126882		57151	0.0937691	0.112544	0.021073	50997	0.06018	0.078553	0.0309199		0.0833135	0.0425916	0.0317178	0.0655402	0.0392422	0.0405331	0.0547044	0.0174574	0.0517094	0.0741884	0.0543791	0.0636521	0.085857	0.102643	0.105866	0.0965405	0.0963448	0.109027	0.0834745	0.0465641	0.0254939	0.0659295	0.0688853	0.0868594	0.097441
Self-reported Non-cancer Illness Code	migraine	Both	108148	0.0284887	0.124724	0.0244324		57151	0.0411716	0.102897	0.0352514	50997	0.0142753	0.176328	0.0832755		0.110301	0.219477	0.207502	0.185421	0.239004	0.227674	0.157245	0.17364	0.245574	0.213268	0.118045	0.127955	0.175917	0.138192	0.15232	0.132495	0.0637475	0.0755859	0.0559381	0.0478257	0.0622652	0	0.0799752	0.182951	0.185689
Self-reported Non-cancer Illness Code	glaucoma	Both	108148	0.0107908	0.23551	0.0493583		57151	0.00920369	0.362279	0.103139	50997	0.0125694	0.29851	0.0915068		0.23532	0.0794297	0.233115	0.212637	0.253354	0.223667	0.299424	0.216888	0.231483	0.0937346	0.227204	0.213282	0.238833	0.194444	0.162318	0.185579	0.430109	0.360519	0.458758	0.38513	0.517465	0.343924	0.301718	0.36731	0.266251
Self-reported Non-cancer Illness Code	cataract	Both	108148	0.0140456	0.00567584	0.0405559		57151	0.0148729	0.0122673	0.0720417	50997	0.0131184	0	0.0886459		0	0	0	0	0	0.0261423	0	0	0	0	0.0277455	0.0983503	0.150843	0	0.05355	0.0799293	0.172976	0.0800119	0.0414661	0.119391	0.187169	0.125066	0.00912906	0	0
Self-reported Non-cancer Illness Code	depression	Both	108148	0.0594741	0.0985313	0.0149902		57151	0.073472	0.110904	0.0243626	50997	0.0437869	0.0562849	0.0379577		0.066602	0.0443149	0.0472311	0.094058	0.0317082	0.0578707	0.0993605	0.056291	0.0631691	0.0817075	0.0627345	0.067558	0.0713792	0.085806	0.123104	0.0894981	0.0862839	0.0917474	0.0997691	0.0553516	0.0303167	0.0344436	0.0573777	0.0672	0.0798908
Self-reported Non-cancer Illness Code	anxiety/panic attacks	Both	108148	0.0138329	0.0627683	0.0410154		57151	0.0168676	0.101412	0.0657081	50997	0.010432	0.0504646	0.105215		0	0	0	0	0	0	0	0	0.0371877	0.0867544	0.0623355	0.158081	0.296547	0.195318	0.123107	0.188427	0.318934	0.307221	0.367692	0.350202	0.283443	0.298617	0.24103	0.133123	0.156854
Self-reported Non-cancer Illness Code	bone disorder	Both	108148	0.0218404	0.160948	0.0294469		57151	0.0339977	0.22128	0.0400941	50997	0.00821617	0.347135	0.126136		0.367862	0.340359	0.33797	0.323046	0.380399	0.4039	0.295454	0.292157	0.189495	0.277447	0.184627	0.109322	0.0980957	0.0836504	0.0395562	0.145095	0.160398	0.0896323	0.0302204	0	0.0220794	0.0115011	0.0374442	0.0563499	0
Self-reported Non-cancer Illness Code	back problem	Both	108148	0.0597422	0.0790223	0.0149477		57151	0.0591591	0.0545574	0.0278674	50997	0.0603957	0.102757	0.0308503		0.178218	0.188374	0.191612	0.149655	0.0999272	0.0891547	0.121347	0.113475	0.127759	0.0974758	0.0686893	0.0835574	0.0970565	0.0583817	0.0485741	0.0465809	0.0675877	0.0168652	0.0504541	0.0266473	0.012463	0.053701	0.0657053	0.0879598	0.0871204
Self-reported Non-cancer Illness Code	joint disorder	Both	108148	0.132152	0.104975	0.00939653		57151	0.14306	0.114421	0.0167004	50997	0.119929	0.0735512	0.0205749		0.0830668	0.0812275	0.0966526	0.108169	0.115802	0.13749	0.157737	0.150157	0.132648	0.145883	0.153532	0.134492	0.119376	0.0997558	0.1061	0.0680755	0.0680252	0.0737328	0.0939493	0.0917862	0.0993151	0.0887836	0.0784283	0.0764535	0.0838159
Self-reported Non-cancer Illness Code	muscle/soft tissue problem	Both	108148	0.0207216	0.0212823	0.0305722		57151	0.0213995	0.0437189	0.0553582	50997	0.019962	0	0.0652532		0	0	0	0	0	0.0299039	0	0	0	0	0	0	0	0	0	0	0	0	0.000191384	0	0.0220126	0	0	0	0.00252879
Self-reported Non-cancer Illness Code	osteoporosis	Both	108148	0.0159319	0.189941	0.0369708		57151	0.0262463	0.215063	0.0479277	50997	0.00437281	0.171971	0.206143		0.377546	0.309414	0.350529	0.487748	0.635502	0.642259	0.475211	0.409157	0.233821	0.31521	0.183188	0.128418	0.147433	0.128429	0	0.0334666	0.0904737	0	0	0	0	0	0.0440518	0.110166	0.0711049
Self-reported Non-cancer Illness Code	prolapsed disc/slipped disc	Both	108148	0.0167456	0.00965778	0.0356517		57151	0.0152228	0	0.0708221	50997	0.0184521	0	0.0690533		0	0.0145298	0.0352635	0.0374801	0.17453	0.114126	0.0671816	0.103415	0.169425	0.192953	0.196224	0.0739609	0.0461243	0.0478904	0	0	0	0	0	0	0	0	0	0	0
Self-reported Non-cancer Illness Code	gynaecological disorder (not cancer)	Female	57151	0.0831656	0.0295733	0.0226118		57151	0.0831656	0.0295733	0.0226118	0	NA	NA	NA		0.0100247	0.0118604	0.00982233	0	0	0.0279526	0.0585858	0.100118	0.110409	0.087443	0.0945845	0.076336	0.127663	0.132456	0.120477	0.0731871	0.0836718	0.0811424	0.0678953	0.0212426	0.00235468	0	0.0435118	0.030735	0
Self-reported Non-cancer Illness Code	ovarian cyst or cysts	Female	57151	0.0156778	0.0716444	0.0693106		57151	0.0156778	0.0716444	0.0693106	0	NA	NA	NA		0.275744	0.0960175	0.050749	0.0651869	0.21038	0.257306	0.372517	0.446107	0.373926	0.295637	0.150558	0.12268	0	0.0132305	0.0401148	0.233729	0.163409	0.102695	0	0.0752254	0	0	0	0.00868093	0
Self-reported Non-cancer Illness Code	uterine fibroids	Female	57151	0.0276636	0.0871336	0.0462022		57151	0.0276636	0.0871336	0.0462022	0	NA	NA	NA		0	0.0515841	0	0	0.0282977	0	0.101818	0.206592	0.219077	0.10506	0	0	0.0860154	0.267082	0.368099	0.275594	0.323651	0.418222	0.43407	0.459715	0.403786	0.346459	0.312371	0.268726	0.0422727
Self-reported Non-cancer Illness Code	allergy/hypersensitivity/anaphylaxis	Both	108148	0.0735659	0.147803	0.0131387		57151	0.0776889	0.0907537	0.0235529	50997	0.0689452	0.228914	0.0284093		0.201573	0.202861	0.203432	0.18795	0.161129	0.150442	0.14717	0.127832	0.12387	0.135955	0.125263	0.115826	0.120063	0.0982503	0.146563	0.164982	0.163809	0.143846	0.108542	0.0966384	0.0860392	0.11877	0.141805	0.127446	0.111359
Self-reported Non-cancer Illness Code	hayfever/allergic rhinitis	Both	108148	0.0556182	0.171266	0.0156412		57151	0.0552396	0.097597	0.0291069	50997	0.0560425	0.277421	0.0323465		0.192201	0.227205	0.238398	0.231264	0.180316	0.181742	0.198197	0.157438	0.150282	0.162893	0.17017	0.183619	0.177177	0.158415	0.181277	0.198515	0.20962	0.195864	0.14375	0.148523	0.128342	0.148939	0.144892	0.13694	0.137347
Self-reported Non-cancer Illness Code	enlarged prostate	Male	50997	0.0293939	0.156782	0.0496851		0	NA	NA	NA	50997	0.0293939	0.156782	0.0496851		0.245571	0.212045	0.0292443	0	0	0.0357606	0.0109666	0.0588942	0.141109	0.0574394	0	0.0774259	0.138744	0.107418	0.121014	0.160329	0.136892	0.171348	0.0267484	0.0406765	0	0.15318	0	0.0739722	0.0787079
Self-reported Non-cancer Illness Code	pneumonia	Both	108148	0.0139346	0.0751134	0.0407941		57151	0.0132281	0.153971	0.0785507	50997	0.0147264	0.0757009	0.0813901		0.0525545	0	0	0.0135923	0.0584931	0.0936186	0.0419361	0.0794263	0.138251	0.0902111	0.149745	0.16871	0.164576	0.145873	0.176223	0.168225	0.155469	0.18453	0.132244	0	0	0	0.0324205	0	0.085607
Self-reported Non-cancer Illness Code	endometriosis	Female	57151	0.0151178	0.249254	0.0711826		57151	0.0151178	0.249254	0.0711826	0	NA	NA	NA		0.259016	0.340947	0.351687	0.33558	0.000315763	0.0596244	0.119202	0.116329	0.28768	0.349944	0.389286	0.361466	0.429801	0.415764	0.186651	0	0.0776442	0.118025	0	0	0	0	0	0.0087885	0.141938
Self-reported Non-cancer Illness Code	nasal/sinus disorder	Both	108148	0.0139346	0.0370492	0.0407941		57151	0.0130006	0.0120453	0.0795679	50997	0.0149813	0.102449	0.0803701		0	0	0	0	0	0	0	0	0	0	0	0.0324424	0.0514211	0.120312	0.214739	0.307625	0.330387	0.311075	0.211621	0.123976	0.135934	0	0.019501	0.0651081	0
Self-reported Non-cancer Illness Code	ear/vestibular disorder	Both	108148	0.0146189	0.111975	0.0393778		57151	0.0141205	0.156475	0.0748485	50997	0.0151774	0.0475295	0.0796066		0	0	0	0	0	0.0203677	0	0.0565393	0.0440398	0.181883	0.253342	0.0935182	0.101607	0.00357127	0.15487	0.0516365	0.073748	0.188075	0.164516	0.0923469	0.0694173	0.0353389	0.071029	0.214614	0.288391
Self-reported Non-cancer Illness Code	other neurological problem	Both	108148	0.014138	0	0.0403601		57151	0.0155553	0	0.0697096	50997	0.0125498	0.0940441	0.0916132		0.155884	0.205385	0.156416	0.247158	0.202845	0.151624	0.139665	0	0	0	0	0.040396	0.000830482	0.0860372	0.00815451	0.0268983	0.0092481	0	0	0	0	0	0	0.0322583	0.117045
Self-reported Non-cancer Illness Code	anaemia	Both	108148	0.0102915	0.170917	0.0511515		57151	0.0149604	0.20451	0.071732	50997	0.00505912	0.0281296	0.18375		0.245406	0.293871	0.201946	0.207023	0.226335	0.249987	0.0936205	0.210123	0.178917	0.258219	0.235688	0.139486	0.101681	0	0.0110734	0	0	0	0	0.0601087	0.0600142	0	0.115074	0	0.0577562
Self-reported Non-cancer Illness Code	eczema/dermatitis	Both	108148	0.0262141	0.181427	0.0258896		57151	0.0266837	0.255325	0.0473775	50997	0.0256878	0.185623	0.0545695		0.277162	0.3008	0.308924	0.302237	0.311658	0.32392	0.262579	0.233114	0.189355	0.0978973	0.0543971	0.0848729	0.115111	0.15398	0.178631	0.124089	0.176034	0.144291	0.0900978	0.0804387	0.0550344	0.0532726	0.0854933	0.0448396	0.0213526
Self-reported Non-cancer Illness Code	psoriasis	Both	108148	0.0114843	1	0.0471044		57151	0.00971112	1	0.0990248	50997	0.0134714	1	0.0869189		1	1	1	1	1	1	1	1	1	1	1	1	1	1	1	1	1	1	1	1	1	1	1	1	1
Self-reported Non-cancer Illness Code	diverticular disease/diverticulitis	Both	108148	0.0117339	0.194919	0.0463524		57151	0.013893	0.234191	0.0757512	50997	0.00931427	0.284753	0.114633		0	0.0543297	0.132282	0.18091	0.211281	0.0759507	0.170195	0.197791	0.163072	0.161005	0.0994299	0.17593	0.12459	0.255571	0.309153	0.250066	0.269344	0.307023	0.248945	0.348597	0.311437	0.237045	0.28613	0.2547	0.326873
Self-reported Non-cancer Illness Code	rheumatoid arthritis	Both	108148	0.0118079	0.820992	0.0461352		57151	0.0154328	1	0.0701144	50997	0.00774555	0.344178	0.13197		0.639581	0.769421	0.700161	0.592204	0.55528	0.69953	0.747592	0.674695	0.707151	0.722264	0.652747	0.65868	0.675133	0.399991	0.331848	0.468511	0.570154	0.607228	0.626348	0.652095	0.741965	0.701527	0.807261	0.709766	0.820766
Self-reported Non-cancer Illness Code	osteoarthritis	Both	108148	0.0873248	0.105747	0.0118566		57151	0.105143	0.08936	0.0197362	50997	0.0673569	0.0991928	0.0288207		0.054594	0.0851263	0.0957103	0.11519	0.126753	0.113669	0.133611	0.145678	0.113061	0.127892	0.18223	0.151774	0.171117	0.122523	0.109819	0.0639586	0.0621761	0.083522	0.0777601	0.0761472	0.0680263	0.0761065	0.0384349	0.0757479	0.0700467
Self-reported Non-cancer Illness Code	gout	Both	108148	0.0145819	0.242361	0.0394513		57151	0.00206471	0.0543457	0.336198	50997	0.0286095	0.286502	0.0506237		0.368631	0.165822	0.106105	0.118673	0	0.121853	0.211586	0.251695	0.226031	0.258992	0.104092	0.00914128	0	0	0	0.00373225	0.112428	0	0.0420474	0.111136	0.137734	0.236002	0.343497	0.456735	0.445492
Self-reported Non-cancer Illness Code	high cholesterol	Both	108148	0.12813	0.18917	0.00955281		57151	0.101958	0.218426	0.0200833	50997	0.15746	0.16923	0.0178367		0.125116	0.126352	0.130024	0.159553	0.148315	0.151806	0.167114	0.159344	0.189499	0.194549	0.200317	0.217354	0.229596	0.262542	0.250382	0.220888	0.252711	0.244924	0.204094	0.205826	0.194911	0.19233	0.202614	0.185481	0.18302
Self-reported Non-cancer Illness Code	hiatus hernia	Both	108148	0.0231442	0.11331	0.0282601		57151	0.0252664	0.126051	0.049222	50997	0.0207659	0	0.0634344		0.0129148	0	0	0	0.0355191	0.0638641	0.033441	0.00925096	0.0702484	0.117187	0.193867	0.151384	0.175066	0.109404	0.0936599	0.0436633	0.0889715	0.140158	0.10406	0.0940645	0.0960519	0.0630269	0.0161319	0.112758	0.178855
Self-reported Non-cancer Illness Code	disc problem	Both	108148	0.0192329	0.0154774	0.0322514		57151	0.0178475	0	0.0630695	50997	0.0207855	0	0.0633916		0	0	0	0.0105624	0.097752	0.0495032	0.00891271	0.0521168	0.12845	0.154864	0.132582	0.0088336	0.00281042	0.020854	0.0174677	0	0	0	0	0	0	0	0	0	0
Self-reported Non-cancer Illness Code	ovarian problem	Female	57151	0.0181449	0.0901629	0.0623196		57151	0.0181449	0.0901629	0.0623196	0	NA	NA	NA		0.108285	0	0	0	0.144812	0.139909	0.257423	0.344856	0.256148	0.216974	0.095594	0.0878566	0.0811719	0.0924723	0.0837317	0.241694	0.0899928	0.102568	0.0379266	0.201411	0.0327221	0	0	0	0
Self-reported Non-cancer Illness Code	uterine problem	Female	57151	0.0552921	0.0372688	0.0290892		57151	0.0552921	0.0372688	0.0290892	0	NA	NA	NA		0	0.0148078	0	0	0	0.0311687	0.0404698	0.0553413	0.050749	0.0324256	0.0942477	0.102	0.226934	0.277176	0.237273	0.0765443	0.104794	0.0899313	0.0833737	0.0809	0.0702979	0.0921517	0.135399	0.0993055	0.0177682
Self-reported Non-cancer Illness Code	respiratory infection	Both	108148	0.0142767	0.0771669	0.0400706		57151	0.0135431	0.155301	0.0771935	50997	0.0150989	0.0709394	0.0799098		0.0313668	0	0	0.00670861	0.0782526	0.104558	0.0762008	0.116639	0.190919	0.156767	0.205402	0.208808	0.217658	0.206806	0.202243	0.19212	0.159939	0.183812	0.132292	0	0	0	0.0598873	0.0108362	0.118144
ICD-10 Code	C15-C26 Malignant neoplasms of digestive organs	Both	71743	0.0126563	0.0891587	0.0651093		38963	0.00931653	0.0175722	0.149622	32780	0.016626	0.0593121	0.115636		0.0728503	0.135874	0.15883	0.170184	0.202091	0.185861	0.27719	0.188141	0.252082	0.308849	0.399014	0.343505	0.283881	0.30933	0.138739	0.0764976	0.0372611	0.101467	0.0871163	0	0	0.044998	0	0	0
ICD-10 Code	C43-C44 Melanoma and other malignant neoplasms of skin	Both	71743	0.0253405	0.160074	0.0394013		38963	0.0232272	0.119216	0.0764715	32780	0.0278523	0.116941	0.0800795		0.229891	0.268526	0.211222	0.22934	0.151966	0.147288	0.156456	0.113581	0.151653	0.0855425	0.0810528	0.137897	0.184625	0.229741	0.276129	0.189215	0.189468	0.108873	0.145227	0.130695	0.139373	0.229302	0.209412	0.169237	0.219326
ICD-10 Code	C50-C50 Malignant neoplasm of breast	Female	38963	0.0444268	0.20708	0.0490811		38963	0.0444268	0.20708	0.0490811	0	NA	NA	NA		0.112754	0.111083	0.0423566	0	0.0677669	0.0578848	0.0963824	0.184357	0.265303	0.275253	0.243999	0.0500896	0.120013	0.244212	0.279573	0.21763	0.231231	0.147303	0.225675	0.10725	0.115051	0.0259318	0.0681671	0.0945992	0.165216
ICD-10 Code	C60-C63 Malignant neoplasms of male genital organs	Male	32780	0.0245882	0.321944	0.0873724		0	NA	NA	NA	32780	0.0245882	0.321944	0.0873724		0.0298269	0	0	0	0.143216	0.127304	0.197596	0.238772	0.105809	0.274508	0.0668931	0.346009	0.603499	0.592373	0.770362	0.880602	0.622472	0.555379	0.655649	0.69026	0.523011	0.503248	0.804549	0.858279	0.680067
ICD-10 Code	D10-D36 Benign neoplasms	Both	71743	0.0979608	0.00940024	0.0164819		38963	0.11688	0	0.0272415	32780	0.0754728	0.0310608	0.0417397		0	0	0.0285521	0	0	0	0	0	0	0.00190868	0.0240001	0.0307614	0.0227396	0.0235513	0.00863023	0.0118865	0.0338904	0.00672357	0	0	0	0	0	0	0
ICD-10 Code	D60-D64 Aplastic and other anaemias	Both	71743	0.0108861	0.0934086	0.0728729		38963	0.0117034	0.136031	0.125992	32780	0.00991458	0	0.169762		0.0690197	0.0846768	0.0250268	0	0	0	0.19457	0.0297472	0.201812	0.410064	0.563198	0.370947	0.570844	0.471746	0.654667	0.484367	0.293528	0.313039	0.324818	0.289367	0.201071	0.256175	0.0595207	0.131621	0.109276
ICD-10 Code	G40-G47 Episodic and paroxysmal disorders	Both	71743	0.0207407	0.00260336	0.0454065		38963	0.0160665	0	0.0996814	32780	0.0262965	0.0887432	0.0833523		0.28806	0.182105	0.131305	0.300361	0.164647	0.0247439	0.163507	0.205145	0.166646	0.0913452	0.0158359	0	0.0343492	0.15095	0.102379	0.0833549	0	0	0.0432727	0.0877569	0.0709703	0.00601479	0	0	0
ICD-10 Code	G50-G59 Nerve - nerve root and plexus disorders	Both	71743	0.0327697	0.0914168	0.0329769		38963	0.0413213	0.113657	0.0514898	32780	0.0226052	0.149333	0.0927189		0.0613838	0.0791951	0.173704	0.101174	0.119618	0.133913	0.0670398	0.076235	0.112574	0.252542	0.248979	0.178093	0.119235	0.131526	0.147494	0.103119	0.14062	0.0809912	0.0642545	0.0677882	0.0497722	0.102214	0.0718427	0	0
ICD-10 Code	H00-H06 Disorders of eyelid - lacrimal system and orbit	Both	71743	0.022483	0.106535	0.0428716		38963	0.0233812	0.191726	0.076115	32780	0.0214155	0.0246279	0.0963524		0.403293	0.500134	0.328931	0.225034	0.132128	0.101975	0.138026	0.0213618	0	0	0	0	0	0.132646	0.156517	0.147492	0.0498427	0	0.0657545	0	0.00160386	0.0370084	0.0389583	0	0
ICD-10 Code	H25-H28 Disorders of lens	Both	71743	0.0350836	0.116208	0.0314816		38963	0.0342119	0.0374807	0.0584545	32780	0.0361196	0.176373	0.0670157		0.0172835	0	0	0.0502002	0.0865053	0.058729	0	0.0615396	0.0770111	0	0.0327623	0.0679436	0.0376734	0.0670605	0.0853264	0.00818769	0.123398	0.11202	0.114171	0.134803	0.0899015	0.132668	0.0957439	0.106733	0.103999
ICD-10 Code	H30-H36 Disorders of choroid and retina	Both	71743	0.0105934	0	0.0743825		38963	0.00834125	0	0.162774	32780	0.0132703	0.187151	0.13647		0.325255	0.241318	0.238596	0.199058	0.252471	0.0513485	0.0534339	0.0765708	0	0	0	0	0	0	0	0	0	0	0	0	0	0	0	0	0
ICD-10 Code	I20-I25 Ischaemic heart diseases	Both	71743	0.0618876	0.146586	0.0217279		38963	0.0304135	0.153814	0.0633546	32780	0.0992984	0.195889	0.0355058		0.106039	0.122693	0.16159	0.176864	0.194462	0.228117	0.244046	0.242901	0.195774	0.188363	0.157193	0.206279	0.146567	0.163382	0.214318	0.262786	0.241463	0.188188	0.205435	0.200629	0.212744	0.183159	0.153452	0.125836	0.142522
ICD-10 Code	I30-I52 Other forms of heart disease	Both	71743	0.0330903	0.0360351	0.0327586		38963	0.020558	0	0.0834094	32780	0.0479866	0.0932859	0.0555036		0.280764	0.235794	0.199764	0.124891	0.0867386	0.0153723	0	0	0	0	0	0	0.0114942	0.113918	0.151017	0.0184412	0.0421853	0.0559284	0.0252794	0.0309875	0.0571377	0.0906946	0.0158404	0	0
ICD-10 Code	I60-I69 Cerebrovascular diseases	Both	71743	0.0122799	0.19681	0.0665892		38963	0.00818725	0.0902941	0.165111	32780	0.0171446	0.185417	0.113081		0.393563	0.0219348	0.135041	0.0474719	0.106949	0.148761	0.162267	0.145086	0.146307	0.0718933	0.066988	0.172684	0.0227492	0	0	0	0.0390744	0.236991	0	0	0.126268	0.419895	0.288825	0.224175	0.353359
ICD-10 Code	I80-I89 Diseases of veins - lymphatic vessels and lymph nodes - not elsewhere classified	Both	71743	0.0769134	0.0798246	0.0190071		38963	0.0790237	0.134034	0.0341339	32780	0.0744051	0.00710584	0.042102		0	0.043749	0.032569	0.041242	0.0933941	0.0571994	0.0584229	0.07087	0.141271	0.130156	0.159805	0.215499	0.248148	0.202216	0.190451	0.145215	0.119748	0.129037	0.140241	0.0774369	0.0376903	0.00655145	0.0171832	0.00585729	0.0441998
ICD-10 Code	J09-J18 Influenza and pneumonia	Both	71743	0.0132835	0.076872	0.0628128		38963	0.0112928	0	0.129407	32780	0.0156498	0.0694012	0.120859		0	0	0	0	0.2296	0.323401	0.173625	0.263024	0.150498	0.0423097	0	0	0.00541625	0.154974	0.194527	0.104265	0.278437	0.432129	0.440399	0.217891	0.140163	0.144363	0.102987	0.229313	0.213156
ICD-10 Code	J20-J22 Other acute lower respiratory infections	Both	71743	0.0105237	0.0942773	0.0747532		38963	0.0101122	0.115691	0.140619	32780	0.0110128	0.217396	0.156841		0.0220755	0.175952	0.235938	0.415117	0.449421	0.254223	0.28258	0.451065	0.372193	0.349096	0.661144	0.745524	0.424833	0.383301	0.228901	0	0	0.0711957	0	0	0.0165354	0	0.223853	0.298524	0.106572
ICD-10 Code	J30-J39 Other diseases of upper respiratory tract	Both	71743	0.0359199	0.0728161	0.0309838		38963	0.0284886	0	0.0662817	32780	0.0447529	0.00237562	0.0580959		0.0906018	0.0509698	0.0915099	0.120196	0.0577899	0.15877	0.277245	0.116023	0.218554	0.285303	0.170797	0.150163	0.103703	0.134666	0.0387719	0.0630044	0.0361108	0	0	0	0	0	0.0673318	0.0213483	0.0167945
ICD-10 Code	J40-J47 Chronic lower respiratory diseases	Both	71743	0.0133114	0.102367	0.0627152		38963	0.0144239	0.0634977	0.107887	32780	0.011989	0.134437	0.147177		0.0702157	0.127759	0.260156	0.126727	0	0.229781	0.330801	0.527457	0.587869	0.437228	0.244866	0.508164	0.614383	0.563405	0.191166	0.0142876	0.0230973	0.0897078	0.0511345	0	0.00570669	0.21763	0.312173	0.14037	0.217015
ICD-10 Code	K00-K14 Diseases of oral cavity - salivary glands and jaws	Both	71743	0.0377877	0.0865116	0.0299436		38963	0.0380104	0.273123	0.0544426	32780	0.0375229	0	0.0653167		0.127977	0.0872344	0.0979682	0.0509741	0.0630462	0.01254	0.0583604	0.0866371	0.058833	0.0756679	0.0803085	0.05163	0.0434337	0.0459512	0	0.0271742	0	0.041589	0.00910849	0	0.0398919	0.00424544	0.103924	0.130825	0.0389075
ICD-10 Code	K20-K31 Diseases of oesophagus - stomach and duodenum	Both	71743	0.123873	0.0351855	0.0144582		38963	0.11747	0.0610778	0.0271662	32780	0.131483	0.0507024	0.0304009		0	0	0	0	0	0	0	0	0.0161917	0.00872861	0	0	0	0.00879243	0.0237526	0	0	0	0	0.0135219	0.0451793	0.052486	0.0288945	0.0254033	0.0385699
ICD-10 Code	K40-K46 Hernia	Both	71743	0.0791297	0.0566005	0.0186848		38963	0.0439135	0.0885919	0.0494582	32780	0.120988	0.0974381	0.0317935		0	0	0	0.000202336	0.00922546	0.0115068	0.00733923	0.0534261	0.0505552	0.0735782	0.0589475	0.00711763	0	0.0551925	0.0977221	0.102604	0.0960955	0.0695172	0.0916198	0.083906	0.107413	0.126113	0.120248	0.204031	0.100958
ICD-10 Code	K50-K52 Noninfective enteritis and colitis	Both	71743	0.0384149	0.0350257	0.0296147		38963	0.0417062	0	0.0511738	32780	0.0345027	0	0.0691261		0.134463	0.10986	0.0697823	0.0477612	0	0.0375504	0	0	0.0730201	0.0888293	0.0704919	0.0866461	0.100091	0.12421	0.103918	0.0423797	0.0133784	0.0458033	0	0.027504	0.061738	0.0777629	0.0945017	0.0438659	0.0618349
ICD-10 Code	K55-K64 Other diseases of intestines	Both	71743	0.113976	0.0630157	0.0151325		38963	0.110823	0.0414315	0.0280563	32780	0.117724	0.0599423	0.0322727		0.0175918	0	0.045514	0.0832664	0.132398	0.120616	0.138703	0.110468	0.0775498	0.0725698	0.0584018	0.0721388	0.0409412	0.00963365	0.0194454	0.0385071	0.0116795	0	0.0308252	0.118201	0.0996031	0.0807247	0.0818854	0.0453379	0.0512129
ICD-10 Code	K80-K87 Disorders of gallbladder - biliary tract and pancreas	Both	71743	0.0410911	0.0986405	0.0283129		38963	0.0524857	0.076771	0.0440366	32780	0.0275473	0.161228	0.080695		0.203535	0.220133	0.194581	0.220894	0.198492	0.233419	0.20291	0.201901	0.093426	0.0820737	0.0418053	0.0414122	0.0211768	0.0521692	0.012106	0.088312	0.0829632	0.147446	0.107823	0.151781	0.138467	0.16657	0.142689	0.162483	0.150442
ICD-10 Code	K90-K93 Other diseases of the digestive system	Both	71743	0.0157088	0.361332	0.0555154		38963	0.0132177	0.638138	0.115079	32780	0.0186699	0.0107869	0.106314		1	1	1	1	1	1	1	1	0.997398	1	0.916706	0.788952	0.690955	0.258057	0.12076	0.0375217	0.0234739	0	0	0	0.0268666	0.0145336	0.0619126	0	0.15981
ICD-10 Code	L00-L08 Infections of the skin and subcutaneous tissue	Both	71743	0.0218279	0.0653166	0.0437819		38963	0.0160922	0.113165	0.0995653	32780	0.0286455	0.0781311	0.0785345		0	0	0	0	0	0	0	0	0	0	0	0	0.0123299	0.0354388	0.0377873	0	0	0.126664	0.0840233	0.101844	0.134159	0.0372206	0.0718889	0.0809688	0.0175657
ICD-10 Code	L60-L75 Disorders of skin appendages	Both	71743	0.0267901	0.102702	0.0378975		38963	0.0249981	0.205735	0.0726116	32780	0.0289201	0.0353056	0.0780175		0.242118	0.377416	0.266164	0.0736956	0	0	0	0	0.0442052	0.0302013	0.0307539	0	0	0	0.0348117	0.00745791	0	0	0	0	0	0.145231	0.115825	0.139804	0.146999
ICD-10 Code	L80-L99 Other disorders of the skin and subcutaneous tissue	Both	71743	0.0301353	0	0.0349283		38963	0.032364	0.0166176	0.0607093	32780	0.0274863	0	0.0808196		0.148584	0.14409	0.0487082	0	0	0	0	0	0	0	0	0.0249865	0.0597739	0.00492867	0.00777388	0	0	0	0	0	0	0	0	0	0
ICD-10 Code	M15-M19 Arthrosis	Both	71743	0.0641317	0.122852	0.0212495		38963	0.0624952	0.0688534	0.0394193	32780	0.0660769	0.170959	0.0452844		0.171132	0.211712	0.183499	0.169675	0.185664	0.192379	0.184847	0.116912	0.0549191	0.0938075	0.0921438	0.0747876	0.0789959	0.0880042	0.0956567	0.137501	0.155566	0.151968	0.188338	0.193772	0.142447	0.134955	0.194104	0.157226	0.0338024
ICD-10 Code	M20-M25 Other joint disorders	Both	71743	0.0813738	0.0124212	0.0183745		38963	0.0853117	0.0397345	0.0326111	32780	0.0766931	0	0.0413367		0.0391538	0.0629651	0.0636033	0	0	0.000264901	0	0	0.0401537	0.00783424	0	0	0	0.0114296	0	0.0161317	0.0181441	0.0511487	0.0265995	0.0010215	0.0215746	0.0469762	0.0806631	0.0789691	0.0470967
ICD-10 Code	M45-M49 Spondylopathies	Both	71743	0.0111927	0.0315271	0.0713687		38963	0.0114981	0	0.127672	32780	0.0108298	0.395132	0.158828		0.344555	0.219865	0.199719	0.111125	0.129339	0.224018	0.301885	0.199036	0.135162	0.263085	0.281772	0.145219	0.172372	0	0	0.159241	0.0953866	0	0.0159009	0.102077	0	0	0	0	0
ICD-10 Code	M50-M54 Other dorsopathies	Both	71743	0.0384985	0.0727144	0.0295715		38963	0.0407823	0.0353251	0.0519412	32780	0.035784	0.148319	0.0674396		0.247185	0.177532	0.211907	0.224763	0.221923	0.295213	0.208072	0.307784	0.186875	0.258951	0.13261	0.0109325	0.0303617	0.0731748	0.0616988	0.0771192	0.0747626	0.0482604	0.00166002	0	0	0.00214775	0.00353516	0	0.080312
ICD-10 Code	M65-M68 Disorders of synovium and tendon	Both	71743	0.017033	0.117977	0.0523335		38963	0.0189667	0.0985084	0.0883756	32780	0.0147346	0.270491	0.126322		0.409235	0.345605	0.400611	0.37324	0.239498	0.224183	0.176353	0.190953	0.196035	0.203112	0.0582598	0	0	0	0	0.0905561	0.156635	0.0610754	0.0657268	0.0601735	0.115929	0.162903	0.214404	0.259266	0.300316
ICD-10 Code	M70-M79 Other soft tissue disorders	Both	71743	0.0540541	0.075334	0.0236734		38963	0.0498935	0.087781	0.0454998	32780	0.0589994	0.101925	0.0486127		0.0465581	0.112226	0.102416	0	0	0	0	0	0.0177694	0.0174013	0.0636603	0.0653178	0.0952763	0.108125	0.148971	0.125303	0.150192	0.153186	0.182498	0.204957	0.145495	0.151681	0.112811	0.0770981	0.117639
ICD-10 Code	N20-N23 Urolithiasis	Both	71743	0.0160573	0.245466	0.0546321		38963	0.00872623	0.149484	0.157262	32780	0.0247712	0.339017	0.0869178		0.312397	0.142163	0.140572	0.166765	0.171601	0.113452	0.325745	0.240714	0.402009	0.413552	0.487628	0.511425	0.565134	0.439097	0.463186	0.509802	0.658124	0.544992	0.463362	0.480595	0.290064	0.30918	0.291925	0.307865	0.23749
ICD-10 Code	N30-N39 Other diseases of urinary system	Both	71743	0.0534408	0.0772642	0.0238472		38963	0.058979	0.102667	0.0408813	32780	0.0468578	0.155382	0.0563721		0.0757065	0.0910747	0.0664839	0.0852641	0.0695776	0.0216946	0.0350951	0.0352026	0.124931	0.159539	0.122326	0.0894385	0.158545	0.0955248	0.181094	0.0885878	0.136003	0.12635	0.135504	0.0996396	0.11716	0.0715647	0.114748	0.13478	0.135424
ICD-10 Code	N40-N51 Diseases of male genital organs	Male	32780	0.0799878	0.0327454	0.0403039		0	NA	NA	NA	32780	0.0799878	0.0327454	0.0403039		0.285307	0.202214	0.14052	0.0718645	0.207427	0.330502	0.293517	0.238039	0.184206	0.012206	0.0653146	0.0924637	0.140568	0.169938	0.109061	0	0	0	0	0	0	0	0	0	0
ICD-10 Code	N60-N64 Disorders of breast	Both	71743	0.0139805	0.14471	0.0604813		38963	0.0245104	0.199951	0.0736243	32780	0.00146431	1	0.776517		0.256843	0.282142	0.143847	0.134439	0.279559	0.34598	0.286953	0.342035	0.190822	0.21845	0.0711909	0.0992062	0.0402494	0.157128	0.185008	0.336155	0.22759	0.193412	0.0788568	0.222611	0.323862	0.32982	0.180181	0.0637429	0.0630717
ICD-10 Code	N80-N98 Noninflammatory disorders of female genital tract	Female	38963	0.227241	0.0174287	0.0196431		38963	0.227241	0.0174287	0.0196431	0	NA	NA	NA		0.00745546	0.0553759	0.0623523	0.0578195	0.0702836	0	0	0.010893	0	0.00448171	0	0	0	0	0.020225	0.0528523	0.0443181	0.115149	0.11294	0.102271	0.0436298	0.0501946	0.039008	0.0438908	0.0190627
ICD-10 Code	O00-O08 Pregnancy with abortive outcome	Female	38963	0.0211226	0.111517	0.0818102		38963	0.0211226	0.111517	0.0818102	0	NA	NA	NA		0.147849	0.11591	0	0.19959	0.353995	0.803034	0.778439	0.64903	0.703164	0.271882	0.315497	0.516777	0.111412	0	0	0	0	0	0	0	0	0	0	0	0
ICD-10 Code	O30-O48 Maternal care related to the fetus and amniotic cavity and possible delivery problems	Female	38963	0.0286426	0.0739388	0.0660346		38963	0.0286426	0.0739388	0.0660346	0	NA	NA	NA		0.222983	0	0.0508177	0	0	0	0	0	0	0.0999912	0.0367727	0.0981424	0	0	0	0	0	0	0	5.02507e-05	0	0	0	0	0
ICD-10 Code	O60-O75 Complications of labour and delivery	Female	38963	0.0441958	0.0576337	0.0492499		38963	0.0441958	0.0576337	0.0492499	0	NA	NA	NA		0	0	0.0280496	0.015837	0	0.0280765	0.221209	0.220108	0.23967	0.226903	0.217319	0.155325	0.221571	0.269036	0.131998	0.00873078	0.0449756	0.0188759	0	0	0	0.0922859	0.177089	0.127256	0.0380024
ICD-10 Code	R00-R09 Symptoms and signs involving the circulatory and respiratory systems	Both	71743	0.103745	0.0240814	0.0159512		38963	0.092344	0.0601072	0.0311301	32780	0.117297	0.0254965	0.0323371		0	0	0	0	0	0	0	0	0	0	0	0	0	0.00564291	0	0.0137652	0.0659257	0.0872149	0.0772682	0.0741125	0.0725864	0.0695391	0.0740727	0.0524154	0.0463183
ICD-10 Code	R10-R19 Symptoms and signs involving the digestive system and abdomen	Both	71743	0.105223	0.0351738	0.0158241		38963	0.123194	0.0516826	0.0264701	32780	0.0838621	0.0458182	0.0391828		0.0303127	0.0740502	0.0785484	0.125757	0.0996488	0.0975084	0.0745289	0.104202	0.107082	0.132042	0.0880965	0.0840418	0.0953103	0.0571211	0.04638	0.0898413	0.103218	0.0423551	0.0428841	0.0694189	0.0858607	0.0988144	0.0949815	0.121997	0.114722
ICD-10 Code	R30-R39 Symptoms and signs involving the urinary system	Both	71743	0.0567303	0.195446	0.0229548		38963	0.0431178	0.222241	0.0500585	32780	0.0729103	0.111264	0.0426252		0.194057	0.196415	0.183613	0.206295	0.179918	0.259982	0.266554	0.272924	0.277857	0.224529	0.148453	0.17602	0.149877	0.185611	0.129887	0.13302	0.165695	0.20882	0.246408	0.188598	0.0652123	0.0805479	0.124923	0.100909	0.116017
ICD-10 Code	R50-R69 General symptoms and signs	Both	71743	0.0694841	0.0235127	0.0202207		38963	0.0687832	0.00398374	0.037141	32780	0.0703173	0.0482733	0.0435798		0.072522	0.00481833	0.00330239	0.0165936	0.0554344	0.0245592	0.0328196	0.064698	0.0298055	0	0	0	0	0	0	0	0	0	0	0	0	0	0.00818708	0	0.0280131
ICD-10 Code	S00-S09 Injuries to the head	Both	71743	0.0163361	0	0.05395		38963	0.0101892	0.0784043	0.139816	32780	0.0236425	0	0.0898215		0	0	0	0	0	0.258063	0.263193	0.234468	0.0510305	0	0	0	0	0	0	0	0	0	0	0	0	0	0	0	0
ICD-10 Code	S50-S59 Injuries to the elbow and forearm	Both	71743	0.0156949	0.13483	0.0555515		38963	0.0196597	0.0696518	0.0861237	32780	0.0109823	0.307099	0.157168		0.0255231	0.125859	0.104293	0.174863	0.094834	0.194445	0.184452	0.0615736	0.000259963	0	0.14386	0.261286	0.195345	0.128962	0.178209	0.417793	0.338666	0.257808	0.0932278	0.0889978	0	0.105484	0.0188878	0.0954799	0.137085
ICD-10 Code	S60-S69 Injuries to the wrist and hand	Both	71743	0.018622	0.0318599	0.0490599		38963	0.0102918	0.0253465	0.138762	32780	0.0285235	0.114336	0.0787672		0.162721	0.141058	0.0325841	0	0.0743151	0.0281349	0.0615295	0.142384	0.124817	0.165571	0.283824	0.0651704	0	0	0	0	0	0	0	0	0	0.00762817	0.0313156	0.0641206	0.0940674
ICD-10 Code	S80-S89 Injuries to the knee and lower leg	Both	71743	0.0198626	0	0.0468353		38963	0.0193774	0	0.0870236	32780	0.0204393	0	0.0996172		0	0	0	0	0	0	0	0	0	0	0.042415	0.146769	0.175586	0	0.127312	0.0385041	0.133107	0.191031	0.35389	0.273063	0.276295	0.204345	0.146807	0.0183914	0.0390407
ICD-10 Code	T36-T50 Poisoning by drugs - medicaments and biological substances	Both	71743	0.0101473	0	0.0768348		38963	0.0108308	0	0.133529	32780	0.00933496	0	0.177691		0	0	0	0	0	0.0978394	0.00446998	0.137514	0.13578	0.277354	0	0	0.15945	0	0	0	0	0	0	0	0	0.058183	0	0	0
ICD-10 Code	T80-T88 Complications of surgical and medical care - not elsewhere classified	Both	71743	0.035209	0	0.0314055		38963	0.0338526	0.0202238	0.0588756	32780	0.0368212	0.0106531	0.0661517		0	0	0	0	0	0	0.0149688	0.00759515	0	0.0663253	0.123984	0.0593367	0.0551644	0.0784479	0	0	0	0.00109604	0	0	0	0	0	0.00703714	0.0640764
ICD-10 Code	Z00-Z13 Persons encountering health services for examination and investigation	Both	71743	0.0676582	0	0.0205553		38963	0.0632651	0	0.0391186	32780	0.0728798	0	0.0426361		0	0	0.00873881	0	0	0	0	0	0	0	0	0	0	0	0	0	0.0195044	0.00964695	0	0	0.0119531	0.0203683	0.0190225	0.0348774	0
ICD-10 Code	Z30-Z39 Persons encountering health services in circumstances related to reproduction	Both	71743	0.0317243	0.069386	0.0337164		38963	0.0315684	0.0820395	0.0617529	32780	0.0319097	0.12806	0.0729083		0	0	0.033571	0.0202183	0.0143009	0.110981	0.186294	0.193623	0.145298	0.0585543	0	0	0.0200274	0.0184395	0.0160342	0.0360251	0	0	0	0	0	0	0	0	0
ICD-10 Code	Z40-Z54 Persons encountering health services for specific procedures and health care	Both	71743	0.044074	0.0351258	0.02703		38963	0.0432462	0.111827	0.0499603	32780	0.045058	0.0513143	0.0578372		0	0	0	0	0	0	0.0126925	0	0.0152757	0.0665616	0.0598756	0.064555	0.0993659	0	0.0846784	0.0714946	0.00459494	0	0	0.0261313	0.0477786	0.0995386	0.127462	0.133059	0.0783425
ICD-10 Code	C44 Other malignant neoplasms of skin	Both	71743	0.0213819	0.192998	0.0444304		38963	0.0186844	0.150662	0.0893362	32780	0.0245882	0.138353	0.0873724		0.232857	0.272994	0.233113	0.303797	0.193073	0.123477	0.071523	0.0617281	0.125129	0.0413052	0.0732298	0.128429	0.227985	0.23485	0.318482	0.207047	0.206087	0.0874315	0.145993	0.131953	0.124547	0.240756	0.225481	0.138026	0.13243
ICD-10 Code	C44.3 Skin of other and unspecified parts of face	Both	71743	0.0110115	0.246015	0.0722484		38963	0.00982984	0.0894122	0.143662	32780	0.0124161	0.0720341	0.143385		0.453523	0.622282	0.41904	0.481443	0.495878	0.373154	0.290658	0.185142	0.399053	0.312408	0.387357	0.450656	0.527399	0.608091	0.600119	0.440402	0.377792	0.223818	0.356023	0.168584	0.103777	0.0657519	0.0537763	0.144398	0.0881829
ICD-10 Code	C50 Malignant neoplasm of breast	Female	38963	0.0444268	0.20708	0.0490811		38963	0.0444268	0.20708	0.0490811	0	NA	NA	NA		0.112754	0.111083	0.0423566	0	0.0677669	0.0578848	0.0963824	0.184357	0.265303	0.275253	0.243999	0.0500896	0.120013	0.244212	0.279573	0.21763	0.231231	0.147303	0.225675	0.10725	0.115051	0.0259318	0.0681671	0.0945992	0.165216
ICD-10 Code	C50.9 Breast - unspecified	Female	38963	0.0336216	0.110469	0.0591506		38963	0.0336216	0.110469	0.0591506	0	NA	NA	NA		0.162989	0.155992	0.0344383	0	0.00199984	0	0.0189423	0.0356517	0.135268	0.118913	0	0	0.0717142	0.209156	0.166743	0.163798	0.13378	0.0573119	0.157245	0	0	0	0	0	0
ICD-10 Code	C61 Malignant neoplasm of prostate	Male	32780	0.0224222	0.426188	0.0932553		0	NA	NA	NA	32780	0.0224222	0.426188	0.0932553		0.198654	0.131724	0	0.00323352	0.222462	0.16807	0.229564	0.259801	0.175044	0.389668	0.256799	0.682929	0.966095	0.815322	0.975888	1	0.738961	0.702986	0.805001	0.721837	0.565499	0.47406	0.904546	0.876726	0.609621
ICD-10 Code	Chapter I Certain infectious and parasitic diseases	Both	71743	0.0186499	0.0341957	0.0490069		38963	0.0180684	0.112592	0.0915259	32780	0.0193411	0	0.103644		0.165023	0.0377773	0.0666085	0.00907301	0.0145349	0.085253	0.259667	0.192332	0.244841	0.017845	0.087012	0.00464479	0	0	0	0	0	0.0157721	0.0186072	0	0	0	0.0297411	0	0
ICD-10 Code	Chapter II Neoplasms	Both	71743	0.195336	0.0260523	0.011502		38963	0.217642	0.0298863	0.0200083	32780	0.168822	0.0454558	0.0267564		0.0452213	0.0574227	0.0375601	0.0307682	0.0311565	0.0451778	0.0633511	0.0354938	0.0360777	0.0635519	0.0553651	0.0745568	0.0786133	0.0696175	0.0653223	0.0921845	0.0958866	0.0686862	0.0667734	0.0766724	0.060815	0.0603317	0.0361682	0.0178424	0.00378078
ICD-10 Code	Chapter III Diseases of the blood and blood-forming organs and certain disorders involving the immune mechanism	Both	71743	0.024992	0.120416	0.0397862		38963	0.0270513	0.100758	0.0687101	32780	0.0225442	0.250484	0.0928969		0.192184	0.226374	0.157134	0.0475873	0	0	0.0208033	0.0138202	0.124378	0.0855067	0.0762781	0.0273637	0.147715	0.0421512	0.118162	0.11311	0.170466	0.263876	0.231655	0.172221	0.141772	0.151474	0.232413	0.336983	0.13472
ICD-10 Code	Chapter IV Endocrine - nutritional and metabolic diseases	Both	71743	0.0197511	0.136692	0.0470249		38963	0.0203783	0.140001	0.083935	32780	0.0190055	0.0618081	0.104957		0.353081	0.212028	0.197672	0.167383	0.0753025	0.0836774	0.132659	0.0154053	0.00348408	0.0831824	0.0211473	0.133352	0.298474	0.286453	0.147689	0.104494	0.0982809	0.0915055	0.04417	0.0163739	0.062488	0	0.0834633	0.0685837	0.0761287
ICD-10 Code	Chapter IX Diseases of the circulatory system	Both	71743	0.181161	0.0549605	0.0119129		38963	0.140877	0.0804173	0.0246483	32780	0.229042	0.0575758	0.0232857		0.100286	0.0771035	0.0377104	0.0369622	0.0660192	0.0382462	0.0277165	0.0341792	0.0709753	0.0698399	0.0550452	0.0745504	0.100133	0.0558986	0.07579	0.0891792	0.0910961	0.0587879	0.0815579	0.0625673	0.0284703	0.0515937	0.0754073	0.0683411	0.0641685
ICD-10 Code	Chapter V Mental and behavioural disorders	Both	71743	0.0135902	0.0552851	0.0617602		38963	0.0119344	0.0690424	0.124165	32780	0.0155583	0.0386825	0.121379		0	0.0707219	0	0	0	0	0	0	0	0	0	0	0.260715	0.228829	0.140834	0	0.077154	0.0223049	0.0606589	0	0	0	0	0	0.0146078
ICD-10 Code	Chapter VI Diseases of the nervous system	Both	71743	0.0624312	0.0246203	0.0216092		38963	0.0655494	0.0652198	0.0382639	32780	0.0587248	0.0479251	0.0487562		0	0.0021781	0	0	0	0	0	0	0.0380455	0.0943474	0.0588117	0.00487749	0.0613237	0.132216	0.0838524	0.0770973	0.0439716	0.0223335	0.0155495	0.00525021	0	0.0171382	0	0	0.0130095
ICD-10 Code	Chapter VII Diseases of the eye and adnexa	Both	71743	0.0729827	0.0748074	0.0196216		38963	0.0713241	0.026586	0.036323	32780	0.0749542	0.146275	0.0419145		0.0716159	0.0473817	0.102669	0.13695	0.0181579	0.00147051	0.0202859	0	0	0	0.0304232	0.057227	0.0713563	0.0815441	0.101414	0.0382341	0.0493775	0.0753371	0.0936276	0.0165144	0	0.0345502	0.0148179	0.008123	0.011648
ICD-10 Code	Chapter VIII Diseases of the ear and mastoid process	Both	71743	0.0164755	0.172233	0.0536168		38963	0.0158612	0.228608	0.100623	32780	0.0172056	0.14925	0.112789		0.119869	0.182966	0.282049	0.414244	0.426173	0.552213	0.597766	0.614505	0.690432	0.546536	0.545602	0.399429	0.579455	0.780217	0.59054	0.421468	0.234273	0.235263	0.191136	0.212848	0.105313	0.0293374	0	0	0
ICD-10 Code	Chapter X Diseases of the respiratory system	Both	71743	0.0762583	0.0505653	0.0191055		38963	0.0667813	0	0.0378247	32780	0.0875229	0.0226447	0.0382057		0.0391069	0.0309987	0.0373299	0.00738025	0	0	0	0.00260907	0.0364391	0.0335393	0	0.0398058	0.0803733	0.101329	0.0396164	0.0357195	0.0347735	0	0	0	0.000865101	0.0100409	0.0618826	0.0229062	0.0456091
ICD-10 Code	Chapter XI Diseases of the digestive system	Both	71743	0.358976	0.0353728	0.00918257		38963	0.330827	0.0459188	0.0171407	32780	0.392434	0.0416963	0.0195325		8.87079e-05	0.00807451	0.018172	0.0334314	0.0435091	0.0301035	0.0453925	0.0387837	0.0373775	0.0692415	0.0547907	0.0353833	0.00526311	0.0257912	0.039117	0.036523	0.0201052	0.026536	0.0431035	0.0461936	0.0549583	0.0514251	0.0489996	0.0259014	0.0308788
ICD-10 Code	Chapter XII Diseases of the skin and subcutaneous tissue	Both	71743	0.0838827	0.0203614	0.0180453		38963	0.0790237	0.014246	0.0341339	32780	0.0896583	0.0126345	0.0376689		0.0524201	0.0539244	0.0490345	0.018918	0	0	0	0	0	0	0	0.000885549	0.0102279	0.00433334	0.0349822	0	0	0.0127674	0	0	0	0	0	0.0354228	0.016301
ICD-10 Code	Chapter XIII Diseases of the musculoskeletal system and connective tissue	Both	71743	0.228622	0.0516453	0.0107339		38963	0.228422	0.0652665	0.0196004	32780	0.228859	0.0789934	0.0232935		0.136942	0.103722	0.105015	0.0479158	0.0229968	0.0694986	0.0647043	0.0266665	0.029025	0.0130432	0.00134199	0.0085117	0.0102551	0.0206693	0	0.0238097	0.0482549	0.0228177	0.0190925	0.0208264	0.0243426	0.0371344	0.0620201	0.0525401	0.0431247
ICD-10 Code	Chapter XIV Diseases of the genitourinary system	Both	71743	0.234183	0.0570436	0.010627		38963	0.30819	0.0302075	0.0175195	32780	0.146217	0.118093	0.028757		0.0711876	0.0569487	0.0775355	0.120915	0.11299	0.0575104	0.077733	0.0564978	0.0547149	0.0500807	0.0296318	0.0265748	0.0587914	0.040335	0.0503692	0.038351	0.0207034	0.0430752	0.0708046	0.0548787	0.0218901	0.0203706	0.0332391	0.0623237	0.0515329
ICD-10 Code	Chapter XIX Injury - poisoning and certain other consequences of external causes	Both	71743	0.133462	0	0.0138922		38963	0.118163	0.000685773	0.0270787	32780	0.151647	0	0.0282258		0.00663057	0	0	0	0	0	0.00847716	0.014732	0	0	0.0386337	0	0	0	0	0	0	0.0145681	0.00243726	0.0171129	0.0149817	0.021246	0.00677776	0	0
ICD-10 Code	Chapter XV Pregnancy - childbirth and the puerperium	Female	38963	0.0809229	0.0716031	0.0336516		38963	0.0809229	0.0716031	0.0336516	0	NA	NA	NA		0	0	0	0	0.0231575	0.0857334	0.0658331	0.0971181	0.15826	0.201557	0.178447	0.21181	0.201619	0.14692	0.137898	0.093286	0.0575449	0.0342308	0.0406681	0.142396	0.0982934	0.186484	0.204024	0.114437	0.048174
ICD-10 Code	Chapter XVIII Symptoms - signs and abnormal clinical and laboratory findings - not elsewhere classified	Both	71743	0.307654	0.0433366	0.00960324		38963	0.297667	0.0851134	0.0177214	32780	0.319524	0.0185066	0.0206011		0	0	0.00059555	0.0146698	0.00466116	0.0496257	0.0277736	0.0487544	0.0215883	0.00765409	0.00264879	0	0.0058015	0.00352657	0.0146824	0.0310564	0.0344008	0.0274092	0.0426319	0.0422849	0.0568906	0.0783707	0.0676236	0.0577041	0.0826398
ICD-10 Code	Chapter XXI Factors influencing health status and contact with health services	Both	71743	0.1394	0	0.0135777		38963	0.134718	0	0.0252331	32780	0.144966	0	0.0288845		0	0	0	0	0.00641451	0.0276748	0.0329379	0.045121	0.027264	0.00100603	0	0.0136027	0.0542529	0	0.0531778	0.0224963	0	0	0	0	0	0	0	0.00270623	0
ICD-10 Code	D12 Benign neoplasm of colon - rectum - anus and anal canal	Both	71743	0.0223018	0.127778	0.0431186		38963	0.0169135	0.0385177	0.096018	32780	0.0287065	0.152313	0.0784188		0.226335	0.278172	0.211829	0.13806	0.050731	0.157193	0.0750868	0.139665	0.124937	0.105657	0.179341	0.268626	0.174185	0.210294	0.269124	0.198164	0.230454	0.252319	0.146687	0.149819	0.0152615	0.0176475	0	0.100959	0.127743
ICD-10 Code	D17 Benign lipomatous neoplasm	Both	71743	0.0153186	0.0559727	0.0565478		38963	0.013808	0	0.111417	32780	0.0171141	0	0.113227		0	0	0	0	0	0	0	0	0	0	0	0	0	0.0177279	0	0	0.129287	0.159992	0.276702	0.121786	0.0726631	0.0546789	0.184703	0.0691854	0.209182
ICD-10 Code	D22 Melanocytic naevi	Both	71743	0.011806	0.0878205	0.0685742		38963	0.0148346	0.161062	0.105681	32780	0.00820622	0	0.196032		0.288417	0.447713	0.494734	0.499491	0.589519	0.417196	0.162234	0.0483315	0.0243851	0	0.0550492	0.10242	0.131118	0.220451	0.194207	0.281054	0	0	0	0	0	0	0	0	0
ICD-10 Code	D23 Other benign neoplasms of skin	Both	71743	0.0107467	0	0.0735825		38963	0.0118831	0	0.124566	32780	0.00939597	0	0.176814		0	0	0	0	0.112009	0.036055	0.107082	0	0	0	0	0	0	0	0	0	0	0	0	0	0	0	0	0.0779702	0.179958
ICD-10 Code	D25 Leiomyoma of uterus	Female	38963	0.0345969	0.0544542	0.058012		38963	0.0345969	0.0544542	0.058012	0	NA	NA	NA		0	0	0	0	0	0	0	0	0.1488	0.272778	0.274176	0.442678	0.209476	0.216086	0.0670938	0.104898	0.0580689	0	0.149555	0.176691	0.225756	0.159501	0.0856481	0.0685539	0.101634
ICD-10 Code	D25.9 Leiomyoma of uterus - unspecified	Female	38963	0.0284116	0.111716	0.0664062		38963	0.0284116	0.111716	0.0664062	0	NA	NA	NA		0	0	0	0	0	0	0	0	0.0647338	0.150413	0.30004	0.462959	0.173572	0.212496	0.144493	0.13884	0.124087	0.0560113	0.278811	0.257535	0.284558	0.242626	0.192176	0.255808	0.302673
ICD-10 Code	D64 Other anaemias	Both	71743	0.0106212	0.107893	0.0742355		38963	0.0114981	0.175182	0.127672	32780	0.00957901	0	0.174246		0.0173365	0.0712083	0.0389872	0	0	0.00626844	0.0874438	0	0.141356	0.3605	0.499359	0.312486	0.517923	0.427719	0.628411	0.479403	0.260033	0.266771	0.335056	0.31349	0.263899	0.325061	0.0638175	0.145062	0.113339
ICD-10 Code	D64.9 Anaemia - unspecified	Both	71743	0.0105794	0.102063	0.0744563		38963	0.0114724	0.170559	0.127886	32780	0.009518	0	0.175092		0.0298069	0.0768561	0.0361184	0	0	0	0.0808257	0	0.121578	0.364206	0.522721	0.312486	0.517923	0.41466	0.618264	0.470981	0.246144	0.259989	0.33315	0.313524	0.266342	0.322492	0.0425252	0.139917	0.104234
ICD-10 Code	G56 Mononeuropathies of upper limb	Both	71743	0.0276821	0.151997	0.0370427		38963	0.0347509	0.207977	0.0578375	32780	0.01928	0.120771	0.103879		0.0798869	0.0501001	0.150006	0.128367	0.240573	0.236156	0.169536	0.198922	0.1917	0.298957	0.314842	0.311039	0.214875	0.241706	0.266183	0.225685	0.292748	0.171228	0.134395	0.133812	0.0642311	0.152865	0.0728079	0.0079007	0.0335466
ICD-10 Code	G56.0 Carpal tunnel syndrome	Both	71743	0.0255077	0.163135	0.03922		38963	0.0331597	0.184046	0.0597109	32780	0.0164124	0.187678	0.11673		0.167336	0.0897779	0.204131	0.142559	0.251498	0.339665	0.266453	0.229745	0.142527	0.231081	0.246246	0.263166	0.167413	0.217179	0.226228	0.239609	0.356506	0.28665	0.269211	0.254859	0.137554	0.217713	0.144439	0.0578569	0.0761083
ICD-10 Code	H02 Other disorders of eyelid	Both	71743	0.0130744	0.203342	0.063556		38963	0.0138593	0.261958	0.111112	32780	0.0121415	0.0926223	0.145795		0.610269	0.359213	0.0581709	0.171041	0.133958	0.264897	0.275134	0.27575	0.355634	0.236685	0.390879	0.347937	0.320314	0.420237	0.262827	0.18146	0.0269122	0	0.108223	0.14041	0.0516687	0.146706	0.346916	0.248773	0.220437
ICD-10 Code	H25 Senile cataract	Both	71743	0.0120709	0.0392504	0.0674474		38963	0.0118061	0	0.125172	32780	0.0123856	0.00420492	0.143648		0.190556	0.177373	0.269175	0.345579	0.188498	0.0801546	0	0	0	0	0	0	0.00243212	0.0275927	0.162699	0.14323	0.290207	0.296526	0.17443	0.150571	0.0837333	0	0	0	0
ICD-10 Code	H26 Other cataract	Both	71743	0.0262465	0.12623	0.0384439		38963	0.0257424	0.0571626	0.0711327	32780	0.0268456	0.219411	0.0821583		0	0	0	0.00546863	0.0374247	0.0276761	0.00605053	0.0920941	0.0408457	0	0.0683605	0.12718	0.114915	0.0873905	0.0611108	0.0400623	0.124461	0.0585865	0.076228	0.0936181	0.0410696	0.126111	0.133592	0.122723	0.145176
ICD-10 Code	H26.9 Cataract - unspecified	Both	71743	0.0241417	0.123113	0.040767		38963	0.0237405	0.0678382	0.0752994	32780	0.0246187	0.254525	0.0872962		0	0	0	0	0	0	0	0.0740191	0.0158609	0	0.0419591	0.111595	0.0969892	0.0503402	0.0387244	0	0.0948028	0.0133834	0.0505142	0.0610233	0.0533363	0.123944	0.0949975	0.087667	0.121506
ICD-10 Code	I20 Angina pectoris	Both	71743	0.0232636	0.136338	0.0418475		38963	0.0153992	0.258933	0.102824	32780	0.0326113	0.136728	0.0718317		0.120047	0.16875	0.217534	0.155686	0.233906	0.182861	0.131332	0.0870796	0.18105	0.147328	0.182566	0.125802	0.112696	0.259161	0.248746	0.196981	0.23204	0.265526	0.290181	0.378916	0.183242	0.17174	0.19062	0.15047	0.136145
ICD-10 Code	I20.0 Unstable angina	Both	71743	0.0117921	0.0914958	0.0686347		38963	0.00682699	0	0.189887	32780	0.0176937	0.159853	0.110523		0.790523	0.598755	0.764301	0.31137	0.644542	0.289225	0.0953477	0.0360859	0.133239	0.301934	0.296156	0	0.0894537	0.074499	0.186065	0.189422	0	0.0112092	0	0.156064	0.0744715	0.0801341	0.0378408	0.0944304	0.0485643
ICD-10 Code	I20.9 Angina pectoris - unspecified	Both	71743	0.0135623	0.160192	0.0618541		38963	0.00982984	0.234767	0.143662	32780	0.0179988	0.0453998	0.109164		0.0976404	0.0845902	0.228056	0.178313	0.249057	0.253718	0.134991	0.214939	0.341751	0.168688	0.219199	0.147554	0.138696	0.382144	0.3213	0.149452	0.13633	0.268783	0.260562	0.42524	0.06255	0.103024	0.1304	0.047985	0.0785141
ICD-10 Code	I21 Acute myocardial infarction	Both	71743	0.018845	0.192511	0.0486405		38963	0.00636501	0	0.200483	32780	0.0336791	0.223008	0.0702708		0.0724344	0	0.0463245	0.0696324	0.0546027	0.0484493	0.00693501	0	0.039419	0.125338	0	0.0965942	0	0	0.0464244	0.118085	0.0883139	0.0132472	0	0	0.088543	0.251003	0.206403	0.243046	0.312048
ICD-10 Code	I25 Chronic ischaemic heart disease	Both	71743	0.0416765	0.169956	0.0280482		38963	0.0164772	0.316738	0.0978627	32780	0.071629	0.161298	0.0430891		0.22308	0.277283	0.228749	0.216992	0.238145	0.237681	0.197375	0.244248	0.219252	0.21523	0.209053	0.17016	0.146761	0.150413	0.207047	0.240751	0.247301	0.287021	0.363835	0.339861	0.298748	0.1373	0.103499	0.149938	0.181731
ICD-10 Code	I25.1 Atherosclerotic heart disease	Both	71743	0.0386937	0.170665	0.0294716		38963	0.0145523	0.484304	0.107186	32780	0.0673887	0.153961	0.0447366		0.231236	0.279643	0.217513	0.237433	0.259431	0.265849	0.213572	0.255304	0.231235	0.250791	0.227891	0.181401	0.17723	0.176632	0.207152	0.216524	0.20636	0.280439	0.342317	0.346927	0.312702	0.127752	0.104148	0.134952	0.180611
ICD-10 Code	I48 Atrial fibrillation and flutter	Both	71743	0.0176184	0.113568	0.0510654		38963	0.00972718	0.307161	0.144808	32780	0.0269982	0.145017	0.0818344		0.292391	0.283309	0.281632	0.076146	0.0977851	0.0269855	0	0	0	0	0	0	0	0.167749	0.193556	0.11108	0.198366	0.263377	0.246179	0.227792	0.244838	0.186159	0.078203	0.0544021	0
ICD-10 Code	I83 Varicose veins of lower extremities	Both	71743	0.0312086	0.231093	0.0340976		38963	0.0380361	0.346326	0.0544179	32780	0.0230933	0.166754	0.0913262		0.00914072	0.123216	0.113498	0.23369	0.362404	0.301575	0.199436	0.189759	0.25607	0.171346	0.188128	0.333388	0.336008	0.234696	0.179655	0.155295	0.165433	0.22483	0.283278	0.252386	0.26447	0.266693	0.235112	0.203108	0.16797
ICD-10 Code	I83.9 Varicose veins of lower extremities without ulcer or inflammation	Both	71743	0.0303723	0.238169	0.0347404		38963	0.0373688	0.354687	0.0550688	32780	0.0220561	0.20426	0.094352		0.024473	0.133664	0.12477	0.254006	0.39045	0.313891	0.204449	0.219823	0.286049	0.190545	0.18632	0.324895	0.334758	0.231817	0.145299	0.113592	0.156938	0.213421	0.294277	0.257962	0.263597	0.244128	0.221405	0.19379	0.165184
ICD-10 Code	I84 Haemorrhoids	Both	71743	0.0380107	0.035606	0.0298255		38963	0.0352129	0.0322589	0.0573221	32780	0.0413362	0	0.0612262		0	0	0	0	0	0	0.0180183	0.0306361	0.0608535	0.0329784	0.0423417	0.165314	0.108233	0.0954225	0.139453	0.12819	0.139187	0.14359	0.119228	0.0215093	0.0142411	0.0129276	0.0257254	0.0292003	0
ICD-10 Code	I84.9 Unspecified haemorrhoids without complication	Both	71743	0.0185384	0.00933825	0.0492195		38963	0.0167082	0.111122	0.0968752	32780	0.0207138	0	0.0986709		0	0.00491026	0.115679	0.0520315	0.0827106	0.0882791	0.137509	0.0014239	0	0	0	0	0	0	0	0	0.0848122	0.112263	0.180421	0.0762224	0.0755338	0	0	0	0
ICD-10 Code	J18 Pneumonia - organism unspecified	Both	71743	0.0115412	0.160374	0.0697478		38963	0.0101122	0	0.140619	32780	0.0132398	0.173838	0.136703		0	0	0.099506	0.189617	0.446729	0.468765	0.323975	0.390365	0.248693	0.0314422	0.0109708	0	0.0825607	0.263626	0.221086	0.176192	0.46922	0.622155	0.665555	0.483091	0.309995	0.259057	0.158134	0.275889	0.31474
ICD-10 Code	J22 Unspecified acute lower respiratory infection	Both	71743	0.0103007	0.0546515	0.07597		38963	0.0099325	0.0858135	0.142537	32780	0.0107383	0.140753	0.159845		0.0418898	0.157543	0.20614	0.342991	0.385841	0.212185	0.211575	0.423626	0.366447	0.345165	0.637082	0.678463	0.368598	0.298601	0.156943	0	0	0	0	0	0	0	0.205184	0.293423	0.110491
ICD-10 Code	J34 Other disorders of nose and nasal sinuses	Both	71743	0.0160991	0	0.0545284		38963	0.0122167	0	0.122018	32780	0.0207138	0	0.0986709		0.172112	0	0.0303561	0.0535886	0.0216762	0.0275093	0	0	0	0	0	0	0	0	0	0	0	0	0	0	0	0	0.0319102	0.0449091	0.0354035
ICD-10 Code	J34.2 Deviated nasal septum	Both	71743	0.0101752	0.00018826	0.0766758		38963	0.00677566	0.0469822	0.190999	32780	0.014216	0	0.129699		0.174355	0	0.0420481	0	0	0	0	0	0	0	0	0	0	0	0	0	0	0	0	0	0	0	0	0	0.0550171
ICD-10 Code	K20 Oesophagitis	Both	71743	0.0156113	0.11163	0.0557691		38963	0.0127557	0.0342116	0.118159	32780	0.0190055	0.0762333	0.104957		0.100142	0.00202058	0	0	0	0	0	0	0	0	0	0	0	0.0480921	0.321684	0.236735	0.123533	0.166098	0.0497526	0.121006	0	0	0.0382848	0.168532	0.200737
ICD-10 Code	K21 Gastro-oesophageal reflux disease	Both	71743	0.03362	0.105304	0.032406		38963	0.032749	0.137591	0.0602208	32780	0.0346553	0.11402	0.0689194		0	0	0	0	0	0.0410436	0.0599235	0.12079	0.045289	0.121561	0	0.0608357	0.00894318	0	0.059233	0	0	0	0	0	0.0160039	0.105647	0.0347251	0.0768376	0.0483839
ICD-10 Code	K21.0 Gastro-oesophageal reflux disease with oesophagitis	Both	71743	0.0205177	0.107073	0.0457589		38963	0.0181968	0.0609608	0.0910586	32780	0.0232764	0.0918814	0.0908175		0.118004	0	0	0	0	0	0	0.002573	0	0.0140817	0	0.0517933	0.0566274	0.066159	0.0723056	0.0856922	0	0	0.0864082	0.130275	0.316421	0.285292	0.268965	0.239809	0.137279
ICD-10 Code	K21.9 Gastro-oesophageal reflux disease without oesophagitis	Both	71743	0.0142871	0.0632205	0.059521		38963	0.0155276	0.0769026	0.1022	32780	0.0128127	0.207727	0.140071		0.0624597	0.0613116	0.250772	0.223959	0.22704	0.245232	0.289851	0.213581	0.173045	0.26434	0.126212	0	0	0	0.0975331	0.0244921	0.0019693	0	0	0	0	0	0	0	0.0637318
ICD-10 Code	K22 Other diseases of oesophagus	Both	71743	0.0165452	0.11717	0.0534521		38963	0.0106511	0.0819799	0.13522	32780	0.0235509	0.235514	0.0900679		0.00107484	0	0	0	0.0145041	0.0750775	0.0880815	0.19417	0.363563	0.265013	0.188568	0.221585	0.111085	0	0	0	0	0	0.0121097	0.105236	0.0115129	0	0.00349804	0.257808	0.18175
ICD-10 Code	K22.1 Ulcer of oesophagus	Both	71743	0.0112206	0.213035	0.0712356		38963	0.00633935	0	0.201114	32780	0.0170226	0.328846	0.113669		0.156391	0	0.00768358	0.0364868	0.360503	0.117872	0.260363	0.337196	0.452318	0.470271	0.294599	0.350548	0.278349	0.0594878	0.0754076	0	0.0712651	0.0551626	0.140512	0.387418	0.362684	0.279604	0.323101	0.611158	0.418634
ICD-10 Code	K29 Gastritis and duodenitis	Both	71743	0.0382755	0.0843619	0.0296869		38963	0.039037	0.186587	0.0534791	32780	0.0373703	0.0303208	0.0654959		0	0.0128533	0.0133072	0	0	0.00966106	0	0.0123168	0.0527669	0.107333	0.0877768	0.0859373	0.111115	0.127023	0.105321	0.0492223	0.060322	0.0774924	0.102404	0.156957	0.185543	0.157197	0.157276	0.0905604	0.0936819
ICD-10 Code	K29.7 Gastritis - unspecified	Both	71743	0.0188172	0.0242718	0.0486924		38963	0.0208916	0.189574	0.082455	32780	0.0163514	0	0.117048		0	0	0.0125247	0	0	0	0	0	0	0	0	0	0.151791	0.096456	0.0698438	0.0560707	0.0728524	0.112995	0.132089	0.145539	0.120859	0.0277067	0.029817	0	0
ICD-10 Code	K30 Dyspepsia	Both	71743	0.0228873	0.0152527	0.0423334		38963	0.025922	0	0.0707871	32780	0.01928	0.102003	0.103879		0	0	0	0	0	0.0131838	0.0423933	0	0.0831025	0.0608954	0	0	0	0.0551015	0	0	0	0	0	0	0.0237953	0.131342	0.00757931	0.078298	0.09618
ICD-10 Code	K40 Inguinal hernia	Both	71743	0.0395021	0.0917399	0.0290668		38963	0.00372148	0	0.305906	32780	0.0820317	0.138016	0.0397006		0	0	0	0.0291659	0.10609	0.130981	0.132346	0.174128	0.106882	0.123758	0.134854	0.0760647	0.0593845	0.0976114	0.169606	0.177743	0.12888	0.0706891	0.111792	0	0.0720963	0.0390628	0.00999332	0.0824684	0.0938377
ICD-10 Code	K40.9 Unilateral or unspecified inguinal hernia - without obstruction or gangrene	Both	71743	0.0359617	0.0604402	0.0309594		38963	0.00359315	0	0.314595	32780	0.0744356	0.094985	0.0420915		0	0.00650692	0.0286441	0.0398963	0.0837085	0.0818236	0.073934	0.101732	0.0418145	0.0567056	0.0618598	0.00795858	0.0483608	0.0970252	0.176451	0.175485	0.120029	0.0787164	0.121688	0	0.0190135	0	0	0.0206876	0.0222771
ICD-10 Code	K44 Diaphragmatic hernia	Both	71743	0.025215	0.0295502	0.0395388		38963	0.0287452	0.0313012	0.0658711	32780	0.0210189	0.077647	0.0976457		0	0	0	0	0	0	0	0.0531082	0.0671158	0.0352306	0.0128418	0	0	0.0284259	0.0741992	0.0868161	0.127039	0.134864	0.135364	0.148129	0.189545	0.189629	0.282624	0.446031	0.242058
ICD-10 Code	K44.9 Diaphragmatic hernia without obstruction or gangrene	Both	71743	0.0251314	0.0307744	0.0396311		38963	0.0286682	0.0312439	0.0659936	32780	0.0209274	0.0690776	0.0979504		0	0	0	0	0	0	0	0.07219	0.0851606	0.0430916	0.0184791	0	0	0.0443223	0.0911277	0.0929161	0.127039	0.134864	0.135364	0.148129	0.189545	0.184078	0.279452	0.447497	0.24654
ICD-10 Code	K52 Other non-infective gastro-enteritis and colitis	Both	71743	0.030442	0.012802	0.0346856		38963	0.0344943	0	0.0581292	32780	0.0256254	0	0.0848741		0.252475	0.219881	0.149334	0.169147	0.0298617	0.0646843	0	0	0.0209715	0.101796	0.0613076	0.0211842	0.00736911	0.0350486	0.0775383	0.0694192	0	0.0126414	0.0172966	0.0808842	0.10432	0.0766085	0.047845	0	0
ICD-10 Code	K52.9 Non-infective gastro-enteritis and colitis - unspecified	Both	71743	0.0298844	0.0123874	0.0351302		38963	0.0339553	0	0.0587545	32780	0.0250458	0	0.0862472		0.244032	0.221992	0.151183	0.161088	0.0562629	0.0790959	0	0	0	0.0686203	0.0303843	0	0	0.0293668	0.0818803	0.0810041	0.0106168	0.0303282	0.0487578	0.126955	0.15215	0.117236	0.0869416	0.0158771	0
ICD-10 Code	K57 Diverticular disease of intestine	Both	71743	0.0316825	0.178849	0.0337469		38963	0.0308241	0.153966	0.0627727	32780	0.0327029	0.100914	0.0716943		0.130607	0.0156367	0.195655	0.193708	0.201183	0.238097	0.251859	0.183262	0.165323	0.154122	0.129198	0.183801	0.0917511	0.0761087	0.104771	0.12414	0.0361246	0.0442003	0.0547779	0.21325	0.25775	0.312847	0.250245	0.271127	0.357625
ICD-10 Code	K57.3 Diverticular disease of large intestine without perforation or abscess	Both	71743	0.0248805	0.120846	0.0399113		38963	0.0248184	0.108416	0.0729806	32780	0.0249542	0.016087	0.0864693		0.026159	0	0.101177	0.0825697	0.099772	0.159176	0.218536	0.199311	0.19142	0.141247	0.167799	0.287958	0.194113	0.190641	0.250299	0.308279	0.175529	0.108941	0.0251539	0.100569	0.134617	0.119151	0.0278972	0.054003	0.180064
ICD-10 Code	K59 Other functional intestinal disorders	Both	71743	0.0110952	0	0.0718391		38963	0.0139106	0.0889738	0.110809	32780	0.00774863	0	0.204847		0	0	0	0	0	0	0	0	0	0	0	0	0	0	0	0	0.226667	0.341644	0.217628	0.470891	0.230299	0.270414	0.268589	0.255969	0.0576756
ICD-10 Code	K62 Other diseases of anus and rectum	Both	71743	0.0459836	0.11199	0.0262873		38963	0.0445808	0.156058	0.0489695	32780	0.047651	0.0755319	0.0557579		0.111946	0.10977	0.0611524	0.0692668	0.163426	0.219785	0.263036	0.256118	0.206175	0.181614	0.188992	0.161977	0.138097	0.114736	0.146824	0.126098	0.13571	0.124146	0.0877937	0.0849742	0.137784	0.069173	0.13221	0.121223	0.115971
ICD-10 Code	K62.5 Haemorrhage of anus and rectum	Both	71743	0.0290063	0.0929555	0.0358615		38963	0.0289505	0.137654	0.0655474	32780	0.0290726	0.0115165	0.077734		0	0	0	0	0.0563706	0.0332237	0.0791811	0.0835727	0.0759044	0.109637	0.0721775	0.130886	0.0845101	0.137433	0.172518	0.0540171	0.0986942	0.103373	0.109265	0.116671	0.0928191	0.104569	0.193226	0.154887	0.131144
ICD-10 Code	K63 Other diseases of intestine	Both	71743	0.0184966	0.11798	0.0492998		38963	0.0155019	0.149268	0.102324	32780	0.0220561	0.16035	0.094352		0	0	0	0	0	0	0.0730423	0.225722	0.260234	0.262797	0.384108	0.516774	0.399656	0.331015	0.291547	0.412115	0.240784	0.226336	0.240861	0.146235	0.14789	0.0793177	0.0347718	0	0
ICD-10 Code	K63.5 Polyp of colon	Both	71743	0.0141198	0.173312	0.0600401		38963	0.0108821	0.320117	0.133056	32780	0.0179683	0.0721945	0.109298		0	0	0	0	0	0	0	0	0.0635859	0.192351	0.357717	0.540741	0.484969	0.391553	0.474901	0.567714	0.384092	0.412019	0.372401	0.32354	0.17223	0.0578953	0.00597403	0.0179624	0.0711653
ICD-10 Code	K80 Cholelithiasis	Both	71743	0.0326861	0.142521	0.0330345		38963	0.0436825	0.101647	0.0496305	32780	0.0196156	0.273645	0.102599		0.168431	0.159859	0.128722	0.121649	0.111515	0.161416	0.120616	0.123877	0.106349	0.194756	0.13727	0.14234	0.110413	0.150237	0.0970524	0.151378	0.13398	0.196037	0.101109	0.148722	0.165115	0.175478	0.135218	0.175349	0.130893
ICD-10 Code	K80.1 Calculus of gallbladder with other cholecystitis	Both	71743	0.0122242	0.0660094	0.0668154		38963	0.0164002	0.061673	0.0981974	32780	0.00726052	0.0912782	0.215361		0	0	0	0	0	0	0	0.133508	0.18805	0.199659	0.117713	0.200348	0.469968	0.526976	0.306099	0.237543	0.200336	0.350759	0.167702	0.232133	0.253823	0.109274	0.178998	0.273254	0.32096
ICD-10 Code	K80.2 Calculus of gallbladder without cholecystitis	Both	71743	0.0172979	0.115921	0.0517502		38963	0.0233555	0.0299124	0.0761742	32780	0.0100976	0.228664	0.167432		0.262542	0.400933	0.298148	0.13388	0.0979449	0.243146	0.223382	0.108891	0.102051	0.156033	0.102511	0.00108066	0.0164332	0.128722	0.203496	0.162607	0.0955542	0.164762	0.0615929	0.0914182	0.222081	0.130294	0.0989902	0.0476352	0.0750571
ICD-10 Code	K92 Other diseases of digestive system	Both	71743	0.010914	0.0946083	0.072733		38963	0.0079306	0.379019	0.169189	32780	0.01446	0	0.128082		0	0.182106	0.503572	0.571856	0.850158	0.844193	0.850566	0.709986	0.811949	0.849026	0.624595	0.574387	0.620537	0.489632	0.378843	0.313257	0.485193	0.346376	0.217848	0.065243	0.0691411	0.159335	0.105526	0.0925656	0.225419
ICD-10 Code	L03 Cellulitis	Both	71743	0.0131999	0.00563417	0.0631075		38963	0.00911121	0.157788	0.152177	32780	0.0180598	0.115964	0.108897		0	0	0	0	0	0	0	0	0	0	0	0	0	0	0.0131604	0.0071604	0.0874173	0.149165	0.0786054	0	0.0570517	0.00790127	0.0478588	0.01153	0.0535295
ICD-10 Code	L03.1 Cellulitis of other parts of limb	Both	71743	0.0105237	0	0.0747532		38963	0.006673	0.264285	0.19327	32780	0.0151007	0.0442651	0.124065		0.109224	0.130824	0.0916022	0.170763	0	0	0	0	0	0	0	0	0	0	0	0	0.133499	0.286202	0.179533	0.144645	0.208874	0.248025	0.280239	0.230943	0.186821
ICD-10 Code	L72 Follicular cysts of skin and subcutaneous tissue	Both	71743	0.022497	0.074303	0.0428528		38963	0.0208659	0.22367	0.0825274	32780	0.0244356	0	0.0877558		0.0915531	0.240982	0.136183	0	0	0	0	0	0	0.005793	0.024846	0	0	0	0	0	0	0	0	0	0	0.150133	0.11098	0.145541	0.0705132
ICD-10 Code	L72.1 Trichilemmal cyst	Both	71743	0.0141477	0	0.0599528		38963	0.012345	0.00772667	0.121071	32780	0.0162904	0.0796652	0.117367		0	0	0	0	0	0	0	0	0	0	0	0	0	0	0	0.01095	0	0	0	0	0	0	0	0	0
ICD-10 Code	L98 Other disorders of skin and subcutaneous tissue - not elsewhere classified	Both	71743	0.0124193	0	0.0660316		38963	0.012422	0.0398763	0.120512	32780	0.0124161	0	0.143385		0.123073	0.152194	0.00842387	0.188452	0	0	0	0	0	0	0	0	0	0	0	0	0	0.0455375	0	0	0.0322368	0.0847918	0	0	0
ICD-10 Code	M16 Coxarthrosis [arthrosis of hip]	Both	71743	0.0230406	0.161123	0.0421337		38963	0.0230218	0.182893	0.0769536	32780	0.0230628	0.201606	0.0914117		0.286984	0.200307	0.17897	0.291768	0.319007	0.35968	0.446455	0.391957	0.31619	0.359042	0.354851	0.234074	0.217587	0.248323	0	0	0.0443561	0	0	0.021199	0.0200893	0	0.0824642	0.158305	0.0928313
ICD-10 Code	M16.9 Coxarthrosis - unspecified	Both	71743	0.0124193	0.152828	0.0660316		38963	0.0126274	0.254661	0.11905	32780	0.0121721	0.128619	0.145522		0.265669	0.188228	0	0.212716	0.278086	0.407287	0.697865	0.551407	0.452621	0.368208	0.142118	0.112067	0.159257	0.0601756	0	0	0.0181784	0	0.0197538	0.0406983	0	0	0.117582	0.181348	0.128545
ICD-10 Code	M17 Gonarthrosis [arthrosis of knee]	Both	71743	0.0306511	0.148209	0.0345226		38963	0.0274363	0.120529	0.0680372	32780	0.0344722	0.174635	0.0691676		0.187718	0.25688	0.24628	0.26227	0.309282	0.341676	0.343696	0.303644	0.214626	0.256905	0.196217	0.15798	0.102607	0.0513659	0.118222	0.221009	0.15846	0.203995	0.177327	0.324108	0.322461	0.280905	0.219134	0.144742	0.100665
ICD-10 Code	M17.1 Other primary gonarthrosis	Both	71743	0.0109418	0.117066	0.0725937		38963	0.0100608	0.0739124	0.141161	32780	0.011989	0.0246273	0.147177		0.0574414	0.0238159	0	0	0	0.154397	0.264265	0.20788	0.087303	0.108257	0.0618644	0	0	0	0.0915665	0.106405	0.175905	0	0	0.11839	0.196044	0.216966	0	0	0
ICD-10 Code	M17.9 Gonarthrosis - unspecified	Both	71743	0.0194444	0.232149	0.0475565		38963	0.0171958	0.179975	0.0948696	32780	0.0221171	0.323966	0.0941669		0.361188	0.375394	0.387091	0.351081	0.257359	0.318071	0.254866	0.21423	0.231402	0.252013	0.191345	0.233839	0.297431	0.16402	0.175768	0.340734	0.29989	0.319883	0.272005	0.368983	0.428743	0.389119	0.332721	0.36927	0.273417
ICD-10 Code	M19 Other arthrosis	Both	71743	0.0107885	0.0357912	0.0733679		38963	0.0114724	0.00114356	0.127886	32780	0.00997559	0	0.168977		0.212523	0.245797	0.00874731	0	0	0.198061	0.251943	0.456142	0.163842	0.130173	0.142443	0.0436635	0.0614757	0	0.0743813	0.181025	0.0386613	0.209923	0.11255	0	0.106724	0.20876	0.344644	0.0180971	0
ICD-10 Code	M20 Acquired deformities of fingers and toes	Both	71743	0.0231103	0.111572	0.0420438		38963	0.0354695	0.156237	0.057041	32780	0.00841977	0.360665	0.192219		0.00688709	0.113317	0.0962448	0.0790208	0.0141425	0.0393917	0.104213	0.168795	0.198309	0.128582	0.141161	0.183703	0.110974	0.158958	0.154566	0.188731	0.144348	0.0393098	0.139253	0.100618	0.172189	0.174806	0.129462	0.0758867	0.110647
ICD-10 Code	M20.1 Hallux valgus (acquired)	Both	71743	0.0154161	0.166513	0.0562853		38963	0.0256654	0.204762	0.0712821	32780	0.00323368	0.141757	0.407121		0	0.0322241	0.00937532	0	0	0	0	0.00723581	0.102833	0.18377	0.0840156	0.113069	0.0574505	0.0591475	0.164561	0.23121	0.272011	0.240656	0.280199	0.24485	0.318794	0.208437	0.173175	0.108757	0.180812
ICD-10 Code	M23 Internal derangement of knee	Both	71743	0.0337455	0.0246005	0.0323239		38963	0.0248184	0.0540793	0.0729806	32780	0.0443563	0	0.0584371		0.020027	0.00539185	0	0	0	0	0	0	0	0.0166434	0.100674	0.0978156	0.0159858	0.0735432	0.0380551	0.0265587	0.0982237	0.244262	0.161152	0.0802354	0	0	0.0233242	0.0614463	0
ICD-10 Code	M23.2 Derangement of meniscus due to old tear or injury	Both	71743	0.0223436	0	0.0430613		38963	0.0157329	0.0469986	0.101222	32780	0.0302013	0	0.0757167		0.00372984	0	0	0	0	0	0	0	0	0.0183205	0.27006	0.230191	0.158998	0.106316	0.0850308	0.0932234	0.143617	0.293801	0.153964	0.0787895	0	0	0	0.0416779	0.0403686
ICD-10 Code	M25 Other joint disorders - not elsewhere classified	Both	71743	0.0220649	0	0.043447		38963	0.0224829	0	0.0782565	32780	0.021568	0	0.0958664		0.0327375	0.0626384	0.0795188	0.120333	0.209482	0.266163	0.162612	0.127784	0.135098	0	0	0	0.0164783	0	0	0	0.0422875	0.0650362	0.0578742	0	0	0	0	0	0
ICD-10 Code	M25.5 Pain in joint	Both	71743	0.0160294	0	0.0547014		38963	0.0167338	0.0298213	0.096767	32780	0.0151922	0	0.123516		0	0.0953321	0.125606	0.1893	0.246359	0.193376	0.110612	0.00517994	0	0	0	0.0195705	0.24083	0.0964602	0.039635	0.132751	0.221852	0.371001	0.225281	0.0423605	0.0235101	0.064494	0	0	0
ICD-10 Code	M51 Other intervertebral disk disorders	Both	71743	0.0137017	0.0874914	0.061388		38963	0.0146293	0	0.10677	32780	0.0125991	0.346948	0.141832		0.326789	0.142842	0.193837	0.312217	0.264307	0.518956	0.19845	0.303059	0.0919732	0.169865	0.0639466	0	0	0	0	0	0	0	0	0	0	0	0	0	0.0604134
ICD-10 Code	M54 Dorsalgia	Both	71743	0.0264695	0.0140976	0.0382173		38963	0.0285912	0.0475894	0.0661167	32780	0.0239475	0	0.0890124		0.0526826	0	0	0	0	0.113609	0.0849292	0.190194	0.255644	0.321289	0.159279	0	0.0622919	0.129711	0.157863	0.135989	0.0871745	0.0729366	0.0422541	0.0858371	0.0259305	0.0180961	0.0412582	0.0467671	0.160748
ICD-10 Code	M54.5 Low back pain	Both	71743	0.0160991	0	0.0545284		38963	0.0172215	0.0855977	0.0947669	32780	0.0147651	0	0.12613		0.0850164	0	0	0	0.0704406	0.137638	0	0	0	0.0701047	0.083852	0.0254111	0.0671605	0.100671	0.0485269	0.0879177	0.00146938	0.0712196	0.124229	0.205215	0	0	0	0	0.111803
ICD-10 Code	M75 Shoulder lesions	Both	71743	0.0187057	0.128002	0.0489015		38963	0.0186587	0.0353499	0.0894248	32780	0.0187614	0.261214	0.10594		0.16277	0.124448	0.0868892	0.00996632	0	0	0	0	0	0	0	0	0	0	0	0.0743277	0.175124	0.331886	0.490042	0.605279	0.36524	0.265487	0.200349	0.154165	0.0700784
ICD-10 Code	M79 Other soft tissue disorders - not elsewhere classified	Both	71743	0.0214237	0	0.0443686		38963	0.0231245	0.0747258	0.0767116	32780	0.0194021	0.0731239	0.103409		0	0	0	0	0	0	0	0.0176968	0.109048	0.163854	0.0203933	0.104091	0.115575	0.0884442	0.154075	0.0625219	0.00542641	0	0	0	0	0	0	0	0.0665306
ICD-10 Code	M79.6 Pain in limb	Both	71743	0.0116945	0.0547322	0.0690624		38963	0.0128584	0.149848	0.117457	32780	0.0103112	0	0.164807		0	0	0	0	0	0	0.00167689	0	0.0530078	0.00152981	0	0.0918937	0.0216787	0	0.0598095	0.0637358	0.10484	0	0.00775298	0	0	0	0.0591607	0.137441	0.214204
ICD-10 Code	N20 Calculus of kidney and ureter	Both	71743	0.011123	0.248921	0.0717039		38963	0.00587737	0.0969967	0.213313	32780	0.0173581	0.299716	0.112069		0.15538	0.0618983	0.00367198	0.0715897	0.100048	0	0.234045	0.145833	0.354446	0.23345	0.29739	0.393675	0.440249	0.33569	0.565285	0.615899	0.826888	0.804408	0.637573	0.514884	0.298751	0.247235	0.25445	0.360527	0.277701
ICD-10 Code	N32 Other disorders of bladder	Both	71743	0.012043	0.0615614	0.0675639		38963	0.00657034	0.2997	0.195605	32780	0.0185479	0.222023	0.106818		0.0246588	0	0.137212	0.0416218	0	0	0	0	0	0	0	0.0886961	0.00293795	0.148083	0.223935	0.13456	0.244671	0.0299062	0.00510123	0.034235	0.0487306	0.194164	0.210236	0.177083	0.0804176
ICD-10 Code	N39 Other disorders of urinary system	Both	71743	0.032268	0.045382	0.0333265		38963	0.0429638	0.0232031	0.050177	32780	0.0195546	0.15607	0.102829		0.0736109	0.0499583	0.0165159	0.00953262	0.00183343	0	0.00251144	0.110551	0.178223	0.273596	0.227484	0.110446	0.234965	0.203608	0.214897	0.100066	0.0859968	0.0111924	0	0	0	0	0	0	0
ICD-10 Code	N39.0 Urinary tract infection - site not specified	Both	71743	0.0162385	0.0589751	0.0541863		38963	0.0168365	0	0.0963372	32780	0.0155278	0.0896382	0.121554		0.0385577	0.0415411	0	0	0.00646591	0	0	0	0	0	0	0	0.0431592	0.057027	0.0251434	0.0206695	0	0	0	0	0	0	0	0	0.107374
ICD-10 Code	N39.3 Stress incontinence	Both	71743	0.0130605	0.0807534	0.0636064		38963	0.0237148	0.0837011	0.0753569	32780	0.000396583	0	2.33408		0.167794	0.230891	0.141992	0.111926	0.0372308	0.126511	0.101954	0.278555	0.515073	0.511108	0.52212	0.390529	0.387901	0.306243	0.38705	0.329963	0.252635	0.0515143	0	0.0148165	0.0254199	0	0	0	0
ICD-10 Code	N40 Hyperplasia of prostate	Male	32780	0.0328554	0.12683	0.0714669		0	NA	NA	NA	32780	0.0328554	0.12683	0.0714669		0.22843	0.0683445	0.188747	0.217471	0.26997	0.337805	0.0798926	0.245494	0.227347	0.142308	0.0533888	0.0439217	0.0303911	0.058779	0.00651376	0.144139	0.0847244	0.197993	0.138577	0.266019	0	0	0	0.10834	0
ICD-10 Code	N81 Female genital prolapse	Female	38963	0.039345	0.126271	0.0531988		38963	0.039345	0.126271	0.0531988	0	NA	NA	NA		0.0720845	0.0727077	0.122013	0.0433332	0.126104	0.0793746	0	0.0687336	0.113643	0.0824069	0.048861	0.101442	0.0936896	0.19348	0.265655	0.348676	0.208629	0.29276	0.343479	0.313143	0.30964	0.361468	0.271715	0.28961	0.187396
ICD-10 Code	N84 Polyp of female genital tract	Female	38963	0.0412699	0.143818	0.0515323		38963	0.0412699	0.143818	0.0515323	0	NA	NA	NA		0.12891	0.2798	0.149701	0.140318	0.0903737	0	0.0942218	0.172058	0.0493567	0.174516	0.234084	0.279629	0.321962	0.305591	0.288414	0.272111	0.167057	0	0.109639	0.0576746	0.132353	0.116011	0.128877	0.153598	0.179208
ICD-10 Code	N84.0 Polyp of corpus uteri	Female	38963	0.0291302	0.0919414	0.0652674		38963	0.0291302	0.0919414	0.0652674	0	NA	NA	NA		0	0.242768	0.0548812	0.0664151	0.0724609	0.0804399	0.201219	0.160131	0.15055	0.350222	0.432828	0.520179	0.492559	0.393234	0.317061	0.158419	0.140488	0	0.0165368	0	0	0	0	0	0.0648094
ICD-10 Code	N92 Excessive - frequent and irregular menstruation	Female	38963	0.0584914	0.0480561	0.0410964		38963	0.0584914	0.0480561	0.0410964	0	NA	NA	NA		0.00349429	0	0.0533954	0	0	0	0	0	0.198318	0.195052	0.0766923	0.119908	0.10503	0.153798	0.114649	0.10534	0.0795521	0	0	0	0	0	0	0	0.0843818
ICD-10 Code	N92.0 Excessive and frequent menstruation with regular cycle	Female	38963	0.0376254	0.151462	0.054816		38963	0.0376254	0.151462	0.054816	0	NA	NA	NA		0.084564	0.0478747	0.153261	0.0986705	0	0	0	0.0829711	0.178062	0	0	0	0	0.0890854	0.138053	0.345824	0.428638	0.229788	0.174524	0.213707	0.221337	0.276554	0.189564	0.192877	0.317585
ICD-10 Code	N95 Menopausal and other perimenopausal disorders	Female	38963	0.0405	0	0.0521819		38963	0.0405	0	0.0521819	0	NA	NA	NA		0	0	0	0.022919	0.149843	0.00806418	0.0894138	0	0	0	0	0	0	0	0	0	0	0.0228486	0.00102264	0.0663361	0.0238581	0.0766901	0.0752314	0.0512347	0
ICD-10 Code	N95.0 Postmenopausal bleeding	Female	38963	0.0365475	0	0.0558991		38963	0.0365475	0	0.0558991	0	NA	NA	NA		0	0	0	0	0	0	0	0	0	0	0	0	0	0	0	0	0	0	0	0	0	0.0431417	0.0319486	0.00354357	0
ICD-10 Code	O70 Perineal laceration during delivery	Female	38963	0.0208403	0.082499	0.0826		38963	0.0208403	0.082499	0.0826	0	NA	NA	NA		0	0.0504525	0.109397	0.187709	0.112733	0.413177	0.632576	0.484154	0.50538	0.400404	0.292582	0.329058	0.240214	0.291989	0.242389	0.30593	0.238535	0	0	0	0	0	0.0682101	0.0748666	0.0114074
ICD-10 Code	R06 Abnormalities of breathing	Both	71743	0.0124333	0.064114	0.0659765		38963	0.00944486	0.0756736	0.148077	32780	0.0159854	0	0.118998		0	0	0	0	0	0	0	0	0	0.00316063	0	0	0.159056	0.130687	0.147296	0.156937	0.205716	0	0.0931994	0.0291613	0.113503	0.0636265	0.0976435	0.129438	0.0952772
ICD-10 Code	R07 Pain in throat and chest	Both	71743	0.0773873	0.029234	0.0189368		38963	0.0701948	0.0573295	0.03668	32780	0.0859365	0.061757	0.0386199		0	0	0	0	0	0	0	0	0	0	0.00035481	0.0504382	0.0235038	0.0118807	0.0445646	0.0350518	0.0616679	0.0985939	0.0522238	0.0395915	0.0662616	0.0603023	0.0425765	0.0378967	0.0324059
ICD-10 Code	R07.3 Other chest pain	Both	71743	0.0214655	0.0350754	0.0443069		38963	0.0200703	0.00777129	0.0848557	32780	0.0231239	0	0.0912409		0	0	0	0	0.00208379	0.061712	0.0228461	0.00748118	0.0841702	0.154632	0.0768647	0.0921139	0.0907066	0.0279981	0.143152	0.235802	0.190137	0.148451	0.0873663	0	0	0	0	0	0
ICD-10 Code	R07.4 Chest pain - unspecified	Both	71743	0.0562006	0.0408497	0.0230922		38963	0.0497652	0.0843187	0.0455758	32780	0.0638499	0.0980465	0.0462604		0	0	0	0	0	0	0	0	0	0	0	0	0	0	0.0312073	0.0221921	0.0788236	0.12633	0.0487573	0.0508698	0.0734024	0.0601409	0	0.00140701	0.035997
ICD-10 Code	R10 Abdominal and pelvic pain	Both	71743	0.0660413	0.0443178	0.0208653		38963	0.07869	0.0680511	0.0342208	32780	0.0510067	0.0540599	0.0533498		0.0936653	0.112658	0.0863047	0.0903205	0.00155588	0.0183887	0.0476461	0.0428182	0.0815001	0.123894	0.0335561	0.0190579	0.024075	0.0177626	0.0255419	0.0916552	0.150749	0.0714684	0.0721979	0.0966625	0.108044	0.0785826	0.0775885	0.0892798	0.0725702
ICD-10 Code	R10.1 Pain localised to upper abdomen	Both	71743	0.0185245	0.0755642	0.0492462		38963	0.0210969	0.119514	0.0818812	32780	0.0154667	0.0340664	0.121905		0.145839	0.183197	0.0515339	0	0	0.033282	0.101322	0	0.152368	0.253469	0.0868518	0.150666	0.0649528	0.127325	0.208211	0.302585	0.295032	0.238484	0.133235	0.0989659	0	0.0294414	0.0737993	0.077317	0
ICD-10 Code	R10.3 Pain localised to other parts of lower abdomen	Both	71743	0.0156113	0	0.0557691		38963	0.0192747	0	0.0873567	32780	0.0112569	0	0.154282		0	0.00858647	0.0290363	0.190198	0	0.0491451	0	0	0	0	0.0212435	0	0	0	0	0	0	0.106439	0	0	0.0228197	0.0636371	0	0.0332037	0
ICD-10 Code	R10.4 Other and unspecified abdominal pain	Both	71743	0.0358502	0.0213072	0.0310244		38963	0.0429382	0.0150688	0.0501968	32780	0.0274253	0.0701472	0.0809447		0.132386	0.155306	0.0880542	0.020539	0	0	0	0	0	0	0	0	0	0	0	0	0.0408399	0.00781683	0.0353898	0.0141284	0.0674212	0.0576642	0.0252653	0.107463	0.0624643
ICD-10 Code	R19 Other symptoms and signs involving the digestive system and abdomen	Both	71743	0.022274	0.0437874	0.0431569		38963	0.027231	0.113856	0.068394	32780	0.0163819	0	0.116889		0	0	0	0	0	0	0	0	0	0	0.0554024	0.101016	0.172176	0.102061	0.0485333	0	0.0452651	0.0807223	0	0	0	0	0.000682758	0.0250659	0.0303663
ICD-10 Code	R19.4 Change in bowel habit	Both	71743	0.0170609	0.00888257	0.0522714		38963	0.0208403	0.0147613	0.0826	32780	0.0125686	0	0.142088		0	0	0	0	0	0	0	0	0	0	0	0	0.0659234	0.0230212	0.0084632	0.00377548	0.144653	0.165121	0.169434	0.114746	0.169096	0.0646585	0.0798208	0.173068	0.158444
ICD-10 Code	R31 Unspecified haematuria	Both	71743	0.0351951	0.272691	0.031414		38963	0.0283859	0.418933	0.0664479	32780	0.0432886	0.0548218	0.0593833		0.538396	0.478283	0.42321	0.329296	0.204102	0.317123	0.300802	0.273712	0.265798	0.273171	0.157687	0.177052	0.252323	0.313673	0.195911	0.111747	0.143586	0.206468	0.236125	0.150683	0.0178095	0	0.0803974	0.106394	0.0635825
ICD-10 Code	R51 Headache	Both	71743	0.0138132	0.0471501	0.0610214		38963	0.0160665	0.0963304	0.0996814	32780	0.0111348	0	0.155549		0	0	0	0	0.0501578	0.0242465	0.14723	0.143682	0.139756	0.0735677	0.258942	0.307639	0.435076	0.121427	0	0	0	0	0	0	0	0	0	0	0
ICD-10 Code	R55 Syncope and collapse	Both	71743	0.0135762	0.112344	0.0618071		38963	0.0109078	0	0.13282	32780	0.016748	0.138122	0.115022		0	0	0	0	0	0	0.0344488	0	0.177679	0	0.171706	0.0702254	0	0	0.237092	0.187722	0.099192	0.113549	0.119425	0.0646366	0.0980496	0.225756	0.218375	0.148834	0.115126
ICD-10 Code	R69 Unknown and unspecified causes of morbidity	Both	71743	0.0297311	0.0484198	0.0352551		38963	0.0300542	0.0283811	0.0638754	32780	0.0293472	0.190529	0.0772305		0.198788	0.11841	0.0756285	0.138457	0.277158	0.25439	0.319807	0.335427	0.321604	0.241806	0.144996	0.207678	0.150274	0.115327	0.0244179	0.0466564	0	0	0	0	0	0	0	0	0.0042953
ICD-10 Code	S52 Fracture of forearm	Both	71743	0.0141477	0.103599	0.0599528		38963	0.0187614	0.0575038	0.0890716	32780	0.00866382	0.397042	0.188071		0	0.0545968	0	0.203083	0.0949497	0.134429	0.158268	0.0786751	0	0	0.0599608	0.215898	0.134276	0.099355	0.0576614	0.288434	0.223344	0.181893	0.0692662	0.115397	0	0.131452	0	0.0721903	0.117936
ICD-10 Code	S82 Fracture of lower leg - including ankle	Both	71743	0.0144265	0	0.0590967		38963	0.0155276	0	0.1022	32780	0.0131178	0.0585825	0.137645		0	0	0	0	0	0	0	0	0	0	0.18923	0.265763	0.259481	0.076386	0.236541	0.013614	0.0815164	0.105925	0.297562	0.0235721	0	0	0	0	0
ICD-10 Code	T81 Complications of procedures - not elsewhere classified	Both	71743	0.0166009	0	0.0533213		38963	0.0167082	0.0376282	0.0968752	32780	0.0164735	0	0.116415		0.188999	0.114351	0	0	0	0	0	0	0	0	0	0.00376173	0.0187188	0	0	0	0.0125456	0	0.00803503	0	0.00658682	0.018486	0.0154033	0.0158511	0.0109557
ICD-10 Code	T84 Complications of internal orthopaedic prosthetic devices - implants and grafts	Both	71743	0.0103425	0.0742881	0.0757382		38963	0.00998383	0	0.141983	32780	0.0107688	0.0185055	0.159505		0.0795774	0.0951016	0.0308455	0.299385	0.457418	0.436933	0.412753	0.289345	0.522462	0.358562	0.261094	0.368221	0.46924	0.587421	0.531278	0.57377	0.527206	0.465679	0.423618	0.406591	0.341035	0.252168	0.090673	0.110552	0.215273
ICD-10 Code	Z03 Medical observation and evaluation for suspected diseases and conditions	Both	71743	0.0136041	0.170116	0.0617134		38963	0.0127814	0.0605343	0.117982	32780	0.0145821	0.345011	0.127292		0.106834	0.156675	0	0	0	0	0	0	0	0	0	0.0293712	0	0.0930929	0.0570931	0.0267457	0.110394	0.21179	0.0903839	0.138352	0.169576	0.0949637	0.0700356	0.088081	0
ICD-10 Code	Z08 Follow-up examination after treatment for malignant neoplasm	Both	71743	0.011806	0.0693753	0.0685742		38963	0.00798193	0.0188693	0.168354	32780	0.0163514	0.0465413	0.117048		0.126193	0.206206	0.217494	0.0742979	0.359082	0.112633	0.140295	0.0685686	0.0956856	0.180456	0.0231788	0.0485186	0.150582	0.311348	0.275373	0.301198	0.282216	0.282008	0.0444052	0.0979511	0	0	0	0	0
ICD-10 Code	Z09 Follow-up examination after treatment for conditions other than malignant neoplasms	Both	71743	0.023403	0	0.0416711		38963	0.0217899	0	0.0800169	32780	0.0253203	0	0.0855897		0	0.0434342	0.0961727	0	0	0	0	0	0	0	0	0	0	0.02829	0.0047918	0	0.0206884	0.0439118	0.0877964	0.0352446	0	0	0	0	0
ICD-10 Code	Z30 Contraceptive management	Both	71743	0.0239187	0.0588646	0.0410346		38963	0.0180684	0.00313805	0.0915259	32780	0.0308725	0.0920324	0.0745801		0	0	0	0	0	0.039906	0.173592	0.19712	0.0729444	0	0	0.0250649	0.172751	0.176213	0.174314	0.17066	0.0115364	0	0	0	0	0	0	0	0
ICD-10 Code	Z30.2 Sterilisation	Both	71743	0.0214376	0.0550839	0.044348		38963	0.0135	0	0.113291	32780	0.0308725	0.0920324	0.0745801		0	0	0	0	0	0.00543016	0.144509	0.161589	0.0723645	0.00745612	0	0.00450694	0.0865406	0.104377	0.166155	0.143334	0	0	0	0	0	0	0	0	0
