# Supplementary material for: Phenome-wide heritability analysis of the UK Biobank
Source: PLoS Genet. 2017 Apr 7;13(4):e1006711. doi: 10.1371/journal.pgen.1006711 (PMC5400281; doi:10.1371/journal.pgen.1006711)
Supplement: S3 Table — (XLSX) [file pgen.1006711.s004.xlsx]

## Sheet: Sheet1
Trait Domain	Category ID	Category Name	Field ID	Field Name	Column Codes	Type	Notes	Covariates adjusted	Sample Size	Prevalence	h2	SE		40-49 years	41-50 years	42-51 years	43-52 years	44-53 years	45-54 years	46-55 years	47-56 years	48-57 years	49-58 years	50-59 years	51-60 years	52-61 years	53-62 years	54-63 years	55-64 years	56-65 years	57-66 years	58-67 years	59-68 years	60-69 years	61-70 years	62-71 years	63-72 years	64-73 years
Physical Measures	100007	Arterial stiffness	21021	Pulse wave Arterial Stiffness index	21021-0.0	continuous		assessment center, age, sex, top 20 PCs	34845	NA	0.061994	0.0113732		0.0526507	0.0687197	0.0214972	0.0319185	0.0254555	0.0265955	0.0104224	0.0347852	0.0425159	0.031521	0.0456514	0.0602849	0.0634215	0.0483615	0.0754353	0.0729702	0.0675853	0.0508745	0.064546	0.0651473	0.064528	0.060541	0.0715932	0.107476	0.083885
Physical Measures	100009	Impedance measures	23099	Body fat percentage	23099-0.0	continuous		assessment center, age, sex, top 20 PCs	106252	NA	0.249629	0.00381147		0.269563	0.250911	0.249184	0.250737	0.258469	0.254895	0.254861	0.233217	0.238657	0.244377	0.246537	0.24016	0.245226	0.250049	0.237677	0.241601	0.238316	0.240068	0.238844	0.232528	0.224249	0.218334	0.217637	0.20533	0.195439
Physical Measures	100009	Impedance measures	23102	Whole body water mass	23102-0.0	continuous		assessment center, age, sex, top 20 PCs, weight	106252	NA	0.331091	0.00381171		0.339625	0.33449	0.33495	0.337462	0.328043	0.322855	0.321001	0.314331	0.321703	0.323381	0.327891	0.317109	0.303794	0.307895	0.319042	0.318974	0.321095	0.307174	0.306954	0.29884	0.298686	0.300464	0.304165	0.296037	0.297273
Physical Measures	100009	Impedance measures	23105	Basal metabolic rate	23105-0.0	continuous		assessment center, age, sex, top 20 PCs	106311	NA	0.396529	0.00380949		0.481746	0.467092	0.472713	0.436914	0.445924	0.439675	0.419756	0.389199	0.365261	0.366881	0.364267	0.360172	0.35049	0.364849	0.363497	0.353631	0.369187	0.372763	0.385752	0.367115	0.363829	0.360652	0.363818	0.356117	0.345185
Physical Measures	100009	Impedance measures	23106	Impedance of whole body	23106-0.0	continuous		assessment center, age, sex, top 20 PCs	106304	NA	0.307446	0.00380971		0.354568	0.356273	0.354742	0.367782	0.37966	0.356072	0.338309	0.324475	0.320028	0.330008	0.328515	0.315213	0.313431	0.313099	0.310258	0.299434	0.299692	0.290016	0.290813	0.27551	0.27237	0.270943	0.266275	0.266731	0.263118
Physical Measures	100009	Impedance measures	23107	Impedance of leg (right)	23107-0.0	continuous		assessment center, age, sex, top 20 PCs, handedness	106275	NA	0.293448	0.00381073		0.343685	0.351241	0.348294	0.361734	0.364579	0.349182	0.315212	0.303293	0.29317	0.297308	0.290714	0.294067	0.283682	0.289787	0.29031	0.277064	0.28042	0.273751	0.28086	0.260001	0.258291	0.248555	0.255884	0.257272	0.255022
Physical Measures	100009	Impedance measures	23108	Impedance of leg (left)	23108-0.0	continuous		assessment center, age, sex, top 20 PCs, handedness	106284	NA	0.293901	0.00381042		0.364182	0.362428	0.357986	0.364502	0.363052	0.34834	0.318579	0.310775	0.300945	0.298586	0.289427	0.289054	0.278075	0.289189	0.29051	0.280297	0.28358	0.276687	0.285141	0.270109	0.265987	0.258962	0.263686	0.265141	0.255458
Physical Measures	100009	Impedance measures	23109	Impedance of arm (right)	23109-0.0	continuous		assessment center, age, sex, top 20 PCs, handedness	106268	NA	0.26674	0.00381103		0.29432	0.295455	0.292653	0.290815	0.306142	0.281244	0.280166	0.269527	0.279696	0.294092	0.302534	0.289747	0.285791	0.27991	0.272599	0.266534	0.259188	0.250521	0.245767	0.233805	0.226069	0.222405	0.22125	0.217429	0.21887
Physical Measures	100009	Impedance measures	23110	Impedance of arm (left)	23110-0.0	continuous		assessment center, age, sex, top 20 PCs, handedness	106290	NA	0.266989	0.00381026		0.288203	0.293232	0.286187	0.292651	0.31049	0.286084	0.279369	0.267648	0.277684	0.293273	0.299193	0.281987	0.291465	0.285755	0.279343	0.273687	0.267022	0.260852	0.253206	0.238786	0.233375	0.234547	0.230077	0.228107	0.234901
Physical Measures	100009	Impedance measures	23111	Leg fat percentage (right)	23111-0.0	continuous		assessment center, age, sex, top 20 PCs, handedness	106301	NA	0.247919	0.00380991		0.262279	0.247136	0.248483	0.252783	0.267761	0.260874	0.263761	0.241702	0.239441	0.248201	0.247766	0.231185	0.24116	0.243208	0.232098	0.23758	0.233826	0.233017	0.23531	0.234049	0.231139	0.228482	0.22865	0.215671	0.206554
Physical Measures	100009	Impedance measures	23114	Leg predicted mass (right)	23114-0.0	continuous		assessment center, age, sex, top 20 PCs, handedness, weight	106217	NA	0.228992	0.00381292		0.257859	0.257131	0.255026	0.261341	0.256387	0.262625	0.258592	0.243217	0.241905	0.240012	0.230853	0.21826	0.219001	0.216854	0.22925	0.219061	0.219978	0.212533	0.213638	0.202523	0.198169	0.196837	0.208208	0.202338	0.197966
Physical Measures	100009	Impedance measures	23115	Leg fat percentage (left)	23115-0.0	continuous		assessment center, age, sex, top 20 PCs, handedness	106294	NA	0.249885	0.00381012		0.2748	0.258698	0.25829	0.263818	0.278215	0.26842	0.271391	0.245602	0.242899	0.253684	0.252061	0.239354	0.243618	0.243028	0.231887	0.238824	0.235866	0.233737	0.234913	0.22983	0.224122	0.222037	0.223142	0.211644	0.201531
Physical Measures	100009	Impedance measures	23118	Leg predicted mass (left)	23118-0.0	continuous		assessment center, age, sex, top 20 PCs, handedness, weight	106211	NA	0.198451	0.00381309		0.24979	0.240157	0.233122	0.232077	0.219766	0.222507	0.222315	0.209463	0.211885	0.209274	0.200705	0.191204	0.186262	0.191461	0.204334	0.195022	0.195516	0.187548	0.190588	0.176209	0.170202	0.169991	0.175439	0.171208	0.159758
Physical Measures	100009	Impedance measures	23119	Arm fat percentage (right)	23119-0.0	continuous		assessment center, age, sex, top 20 PCs, handedness	106288	NA	0.243386	0.00381029		0.268768	0.25588	0.261414	0.26024	0.265239	0.258642	0.246691	0.225801	0.228596	0.23649	0.238782	0.241211	0.238208	0.245685	0.235398	0.23569	0.235328	0.2377	0.238292	0.225535	0.220172	0.211181	0.209812	0.197007	0.185543
Physical Measures	100009	Impedance measures	23122	Arm predicted mass (right)	23122-0.0	continuous		assessment center, age, sex, top 20 PCs, handedness, weight	106207	NA	0.213952	0.00381325		0.237142	0.228389	0.220344	0.216482	0.21008	0.204138	0.196966	0.187356	0.201205	0.211385	0.225804	0.219573	0.205539	0.209569	0.218808	0.210549	0.21023	0.199043	0.19897	0.191306	0.189688	0.191128	0.186726	0.182024	0.187269
Physical Measures	100009	Impedance measures	23123	Arm fat percentage (left)	23123-0.0	continuous		assessment center, age, sex, top 20 PCs, handedness	106270	NA	0.244239	0.00381089		0.270542	0.258171	0.262179	0.261039	0.267058	0.261104	0.253119	0.232534	0.233678	0.240281	0.244902	0.243846	0.238742	0.246814	0.234441	0.233388	0.233073	0.235497	0.236227	0.226852	0.220047	0.21169	0.211451	0.196734	0.186151
Physical Measures	100009	Impedance measures	23126	Arm predicted mass (left)	23126-0.0	continuous		assessment center, age, sex, top 20 PCs, handedness, weight	106188	NA	0.218341	0.00381386		0.231922	0.225385	0.21764	0.222526	0.213766	0.203901	0.205979	0.195159	0.209198	0.222105	0.23562	0.222929	0.21164	0.215479	0.218391	0.220134	0.215159	0.206376	0.200452	0.198813	0.196875	0.200005	0.198452	0.190428	0.199341
Physical Measures	100009	Impedance measures	23127	Trunk fat percentage	23127-0.0	continuous		assessment center, age, sex, top 20 PCs	106258	NA	0.236125	0.00381117		0.263456	0.23991	0.231918	0.227284	0.232217	0.233099	0.235332	0.214104	0.224848	0.226065	0.227615	0.223451	0.230692	0.24008	0.228278	0.231463	0.228941	0.231836	0.228006	0.222252	0.212539	0.205419	0.203723	0.191363	0.179051
Physical Measures	100009	Impedance measures	23130	Trunk predicted mass	23130-0.0	continuous		assessment center, age, sex, top 20 PCs, weight	106157	NA	0.325173	0.00381472		0.339158	0.331313	0.337408	0.340175	0.333473	0.325698	0.322593	0.318572	0.32345	0.316401	0.325746	0.315275	0.300035	0.307482	0.307657	0.311634	0.315727	0.301478	0.29727	0.291409	0.289567	0.290796	0.292984	0.286196	0.289202
Physical Measures	100010	Body size measures	48	Waist circumference	48-0.0	continuous		assessment center, age, sex, top 20 PCs, standing height, weight	107779	NA	0.155168	0.00376288		0.194678	0.190147	0.161887	0.160867	0.166793	0.145317	0.13652	0.115044	0.118645	0.106875	0.108912	0.115285	0.125989	0.129433	0.136114	0.144425	0.149193	0.15297	0.169253	0.160532	0.161	0.162139	0.161234	0.157293	0.151054
Physical Measures	100010	Body size measures	49	Hip circumference	49-0.0	continuous		assessment center, age, sex, top 20 PCs, standing height, weight	107672	NA	0.10618	0.00376636		0.0664967	0.0611418	0.0764266	0.0817055	0.100732	0.0970253	0.108546	0.101522	0.101844	0.10672	0.110672	0.112579	0.101309	0.100958	0.097211	0.0994024	0.0944961	0.0998413	0.103722	0.107089	0.10964	0.120133	0.112665	0.111796	0.128447
Physical Measures	100010	Body size measures	50	Standing height	50-0.0	continuous		assessment center, age, sex, top 20 PCs	107976	NA	0.684626	0.00375599		0.757322	0.709247	0.725604	0.660178	0.654101	0.667362	0.649743	0.626517	0.646295	0.655718	0.646783	0.641807	0.626248	0.636435	0.636635	0.632622	0.650367	0.641238	0.636277	0.62184	0.623892	0.628167	0.624181	0.623394	0.631773
Physical Measures	100010	Body size measures	20015	Sitting height	20015-0.0	continuous	seated height - seating box height = sitting height	assessment center, age, sex, top 20 PCs, standing height	107847	NA	0.261349	0.00376037		0.270259	0.250618	0.257387	0.240103	0.255533	0.219328	0.216261	0.207268	0.206472	0.204461	0.222354	0.233495	0.232025	0.236392	0.251427	0.253395	0.25799	0.2709	0.275774	0.270885	0.259227	0.257439	0.250092	0.256154	0.253909
Physical Measures	100010	Body size measures	21001	Body mass index (BMI)	21001-0.0	continuous		assessment center, age, sex, top 20 PCs	107760	NA	0.273886	0.00376307		0.305142	0.292912	0.306799	0.302164	0.320339	0.306768	0.295982	0.273075	0.261949	0.272743	0.2784	0.272124	0.27277	0.279556	0.267962	0.263793	0.261263	0.262699	0.265986	0.254082	0.250445	0.244884	0.244998	0.236047	0.225527
Physical Measures	100010	Body size measures	21002	Weight	21002-0.0	continuous		assessment center, age, sex, top 20 PCs, standing height	107810	NA	0.27735	0.00376178		0.311911	0.301188	0.310388	0.305211	0.317682	0.309072	0.299025	0.271088	0.26098	0.273172	0.278698	0.273375	0.274206	0.282191	0.271106	0.263544	0.261225	0.263903	0.269767	0.255827	0.25185	0.245944	0.24635	0.232321	0.220522
Physical Measures	100011	Blood pressure	102	Pulse rate, automated reading	102-0.0, 102-0.1	continuous	average 2 reads	assessment center, age, sex, top 20 PCs	98328	NA	0.161471	0.00409332		0.204217	0.200645	0.215927	0.201385	0.188918	0.178608	0.193539	0.185101	0.175566	0.173414	0.1649	0.170447	0.15861	0.161608	0.169754	0.166288	0.164247	0.172748	0.163854	0.156527	0.158502	0.151489	0.152704	0.14823	0.148341
Physical Measures	100011	Blood pressure	4079	Diastolic blood pressure, automated reading	4079-0.0, 4079-0.1	continuous	average 2 reads	assessment center, age, sex, top 20 PCs	98350	NA	0.184092	0.00409254		0.237658	0.238293	0.236224	0.238539	0.243224	0.247989	0.230748	0.24069	0.235425	0.221041	0.216593	0.201511	0.200383	0.182776	0.164836	0.170321	0.165009	0.163691	0.157464	0.17003	0.173935	0.168865	0.157639	0.180206	0.179545
Physical Measures	100011	Blood pressure	4080	Systolic blood pressure, automated reading	4080-0.0, 4080-0.1	continuous	average 2 reads	assessment center, age, sex, top 20 PCs	98347	NA	0.155963	0.00409263		0.211827	0.200695	0.196686	0.189097	0.192197	0.194773	0.186487	0.186613	0.187411	0.191108	0.18857	0.181965	0.171865	0.178226	0.174301	0.16425	0.155318	0.164389	0.148101	0.141616	0.140491	0.136023	0.130896	0.106964	0.0908177
Physical Measures	100015	Intraocular pressure	5254	Intra-ocular pressure, corneal-compensated (right)	5254-0.0	continuous		assessment center, age, sex, top 20 PCs	22038	NA	0.197065	0.0179552		0.0618387	0.192934	0.183474	0.20941	0.279786	0.217235	0.161976	0.18338	0.155613	0.214328	0.283865	0.24567	0.190758	0.17919	0.190942	0.143516	0.195413	0.196729	0.15778	0.171578	0.19985	0.183215	0.225883	0.186207	0.201573
Physical Measures	100015	Intraocular pressure	5255	Intra-ocular pressure, Goldmann-correlated (right)	5255-0.0	continuous		assessment center, age, sex, top 20 PCs	22034	NA	0.262132	0.017958		0.137622	0.306363	0.245847	0.292088	0.40405	0.340469	0.292877	0.306897	0.299227	0.316889	0.329854	0.298606	0.234092	0.240241	0.236332	0.211636	0.25225	0.230187	0.196614	0.205483	0.22545	0.235482	0.276754	0.23933	0.24112
Physical Measures	100015	Intraocular pressure	5256	Corneal hysteresis (right)	5256-0.0	continuous		assessment center, age, sex, top 20 PCs	22023	NA	0.202219	0.0179656		0.273164	0.284234	0.335669	0.35354	0.295575	0.254251	0.284779	0.166932	0.139853	0.163808	0.161021	0.186775	0.176978	0.174665	0.172683	0.173946	0.226924	0.206306	0.149314	0.149843	0.161435	0.148135	0.137756	0.0948374	0.112895
Physical Measures	100015	Intraocular pressure	5257	Corneal resistance factor (right)	5257-0.0	continuous		assessment center, age, sex, top 20 PCs	22016	NA	0.267204	0.0179711		0.317993	0.361749	0.377102	0.39896	0.377403	0.33703	0.369044	0.26755	0.243829	0.268066	0.230386	0.243342	0.23343	0.233058	0.211833	0.239409	0.299844	0.252078	0.202303	0.204726	0.211745	0.227681	0.218505	0.165707	0.156546
Physical Measures	100015	Intraocular pressure	5262	Intra-ocular pressure, corneal-compensated (left)	5262-0.0	continuous		assessment center, age, sex, top 20 PCs	21953	NA	0.204393	0.0180265		0.160873	0.315825	0.174133	0.248248	0.295346	0.267467	0.177008	0.149894	0.156494	0.158804	0.151825	0.0949217	0.130133	0.130703	0.162955	0.181474	0.179882	0.198012	0.14679	0.170596	0.173924	0.169282	0.188129	0.219439	0.222171
Physical Measures	100015	Intraocular pressure	5263	Intra-ocular pressure, Goldmann-correlated (left)	5263-0.0	continuous		assessment center, age, sex, top 20 PCs	21949	NA	0.276681	0.0180295		0.296499	0.477393	0.320081	0.364759	0.364377	0.360328	0.292948	0.25295	0.269843	0.262584	0.275493	0.244887	0.225112	0.222071	0.255046	0.256867	0.285806	0.28694	0.235618	0.261784	0.247002	0.268574	0.302996	0.255303	0.208061
Physical Measures	100015	Intraocular pressure	5264	Corneal hysteresis (left)	5264-0.0	continuous		assessment center, age, sex, top 20 PCs	21955	NA	0.179101	0.0180254		0.109841	0.137945	0.200272	0.217796	0.172949	0.148452	0.118753	0.101434	0.10802	0.129134	0.0949128	0.127875	0.124357	0.126925	0.147326	0.177659	0.18466	0.173447	0.144164	0.160615	0.154798	0.143234	0.12073	0.125152	0.171879
Physical Measures	100015	Intraocular pressure	5265	Corneal resistance factor (left)	5265-0.0	continuous		assessment center, age, sex, top 20 PCs	21949	NA	0.242201	0.0180313		0.207488	0.276426	0.299465	0.323517	0.274889	0.261936	0.230503	0.195563	0.222041	0.245152	0.229004	0.279234	0.231867	0.214865	0.21513	0.228521	0.267888	0.229733	0.209251	0.229717	0.196973	0.210786	0.195724	0.146296	0.170493
Physical Measures	100017	Visual acuity	5201	logMAR, final (right)	5201-0.0	continuous		assessment center, age, sex, top 20 PCs	22711	NA	0.0211422	0.0174187		0.0652367	0.0080645	0	0	0	0	0	0	0.00168402	0	0.0388534	0.0727857	0.0264218	0.0278207	0.0362718	0.0298046	0.0174295	0.0131929	0.00943406	0.0241907	0.0252305	0.0237687	0.0271524	0	0
Physical Measures	100017	Visual acuity	5208	logMAR, final (left)	5208-0.0	continuous		assessment center, age, sex, top 20 PCs	22702	NA	0.0348019	0.0174208		0.0618518	0.0480994	0	0	0.0826115	0.0781127	0.101733	0.0806605	0.0601506	0.0556594	0.103842	0.0804605	0.00787476	0.0129599	0.00821943	0.0297587	0.0615586	0.109589	0.106214	0.0705624	0.0729217	0.0523675	0.0299795	0	0
Physical Measures	100018	Bone-densitometry of heel	78	Heel bone mineral density (BMD) T-score, automated	78-0.0	continuous	exclude Field 3082 Fractured heel	assessment center, age, sex, top 20 PCs	62578	NA	0.323133	0.00635124		0.328548	0.299476	0.327889	0.322596	0.334455	0.337382	0.319415	0.335886	0.361556	0.366723	0.355662	0.317732	0.331561	0.34209	0.344309	0.333502	0.335554	0.329321	0.352345	0.34548	0.349942	0.353685	0.354591	0.343323	0.339853
Physical Measures	100018	Bone-densitometry of heel	3148	Heel bone mineral density (BMD)	3148-0.0	continuous	exclude Field 3082 Fractured heel	assessment center, age, sex, top 20 PCs	62546	NA	0.327152	0.00635454		0.328723	0.305877	0.335796	0.33085	0.348165	0.349032	0.33243	0.349493	0.376482	0.376016	0.363358	0.324584	0.340063	0.349447	0.349547	0.336432	0.3388	0.333264	0.354248	0.348111	0.352342	0.355812	0.358547	0.344725	0.344572
Physical Measures	100018	Bone-densitometry of heel	4105	Heel bone mineral density (BMD) (left)	4105-0.0	continuous	exclude Field 4093 Fractured heel (left)	assessment center, age, sex, top 20 PCs, handedness	33433	NA	0.323213	0.0118545		0.401763	0.413742	0.421227	0.453675	0.443499	0.377355	0.377653	0.396587	0.361172	0.312185	0.322666	0.279861	0.298066	0.323236	0.317059	0.322328	0.296983	0.321804	0.325321	0.325829	0.301792	0.30568	0.285016	0.279438	0.257875
Physical Measures	100018	Bone-densitometry of heel	4106	Heel bone mineral density (BMD) T-score, automated (left)	4106-0.0	continuous	exclude Field 4093 Fractured heel (left)	assessment center, age, sex, top 20 PCs, handedness	33450	NA	0.318962	0.0118487		0.401157	0.413976	0.420166	0.453499	0.442495	0.372019	0.366522	0.384875	0.34873	0.299497	0.306147	0.270218	0.284162	0.31475	0.30669	0.310354	0.289795	0.315822	0.323125	0.325607	0.301253	0.305057	0.285234	0.281304	0.254859
Physical Measures	100018	Bone-densitometry of heel	4124	Heel bone mineral density (BMD) (right)	4124-0.0	continuous	exclude Field 4096 Fractured heel (right)	assessment center, age, sex, top 20 PCs, handedness	33421	NA	0.319135	0.0118592		0.365795	0.388506	0.408684	0.424385	0.42971	0.355961	0.349368	0.36928	0.328317	0.343218	0.343787	0.316589	0.327455	0.297596	0.283846	0.298344	0.265192	0.281744	0.277313	0.298491	0.278488	0.291254	0.282204	0.292372	0.292506
Physical Measures	100018	Bone-densitometry of heel	4125	Heel bone mineral density (BMD) T-score, automated (right)	4125-0.0	continuous	exclude Field 4096 Fractured heel (right)	assessment center, age, sex, top 20 PCs, handedness	33440	NA	0.31341	0.0118516		0.372323	0.393409	0.410458	0.426213	0.432852	0.361157	0.360119	0.376293	0.330192	0.346439	0.345183	0.315731	0.322188	0.29344	0.280239	0.290697	0.256371	0.27143	0.266831	0.289345	0.269834	0.281871	0.270577	0.277774	0.279573
Physical Measures	100019	Hand grip strength	46	Hand grip strength (left)	46-0.0	continuous		assessment center, age, sex, top 20 PCs, handedness, weight	107445	NA	0.142999	0.00377342		0.183752	0.162979	0.155722	0.156372	0.154274	0.147589	0.133974	0.130517	0.130524	0.132252	0.136673	0.137635	0.133097	0.12972	0.129748	0.130199	0.134588	0.138974	0.139303	0.135981	0.141824	0.151325	0.152843	0.14954	0.151807
Physical Measures	100019	Hand grip strength	47	Hand grip strength (right)	47-0.0	continuous		assessment center, age, sex, top 20 PCs, handedness, weight	107450	NA	0.143775	0.00377306		0.171326	0.172472	0.146469	0.158978	0.149602	0.143977	0.127731	0.131428	0.132828	0.137258	0.138569	0.146135	0.143804	0.141462	0.140575	0.145079	0.148821	0.14911	0.148533	0.14123	0.145784	0.150728	0.156081	0.142139	0.131457
Physical Measures	100020	Spirometry	20150	Forced expiratory volume in 1-second (FEV1), Best measure	20150-0.0	continuous	exclude Field 3088, 3089, 3090, 3159	assessment center, age, sex, top 20 PCs	84305	NA	0.324444	0.00475339		0.36979	0.367678	0.369271	0.390214	0.347369	0.340541	0.335793	0.318591	0.319147	0.322802	0.322936	0.337203	0.321878	0.308941	0.321812	0.303725	0.311463	0.287967	0.27586	0.279922	0.287227	0.275578	0.28365	0.279642	0.263744
Physical Measures	100020	Spirometry	20151	Forced vital capacity (FVC), Best measure	20151-0.0	continuous	exclude Field 3088, 3089, 3090, 3159	assessment center, age, sex, top 20 PCs	84301	NA	0.338646	0.00475357		0.356424	0.360673	0.375175	0.378715	0.360455	0.356123	0.340684	0.32988	0.331957	0.344481	0.351578	0.360757	0.338771	0.333749	0.339392	0.318215	0.338384	0.314968	0.309612	0.30549	0.30615	0.293599	0.30209	0.296715	0.284632
Cognitive Function	100027	Fluid intelligence test	20016	Fluid intelligence score	20016-0.0	continuous		assessment center, age, sex, top 20 PCs	34491	NA	0.23273	0.0114953		0.321373	0.306069	0.328765	0.30358	0.255925	0.281027	0.226053	0.221753	0.228653	0.252332	0.251537	0.232783	0.253895	0.274384	0.255989	0.230252	0.22687	0.236927	0.21633	0.22259	0.21435	0.209599	0.185235	0.165919	0.210326
Cognitive Function	100029	Numeric memory test	4282	Maximum digits remembered correctly	4282-0.0	continuous	exclude participants abandoning the test	assessment center, age, sex, top 20 PCs	11366	NA	0.151481	0.0348702		0.0340104	0.0525405	0	0	0.0445749	0	0	0	0	0	0.053874	0.150579	0.0633246	0.123613	0.173896	0.218445	0.191415	0.221321	0.221896	0.197409	0.272651	0.221597	0.244462	0.186402	0.302005
Cognitive Function	100030	Pairs matching test	399	Number of incorrect matches in round	399-0.1~399-0.3	continuous	total number of mistakes in two rounds	assessment center, age, sex, top 20 PCs	107815	NA	0.0643233	0.00376122		0.0899282	0.0829082	0.0565481	0.0644637	0.0628804	0.0562342	0.0454158	0.0554882	0.056727	0.0603546	0.0684248	0.0608824	0.0611563	0.0623733	0.0582399	0.0613619	0.0603284	0.0627821	0.0593201	0.0565241	0.0556141	0.040408	0.0341091	0.0256476	0.0310613
Cognitive Function	100031	Prospective memory test	20018	Prospective memory result	20018-0.0	categorical	correct recall on first attempt or not	assessment center, age, sex, top 20 PCs	35214	0.797467	0.110135	0.0228467		0.517043	0.570567	0.523454	0.384414	0.206477	0.125921	0.127186	0.0334762	0.170875	0.165738	0.14092	0.168786	0.129615	0.141122	0.151916	0.150417	0.157649	0.11149	0.104963	0.074318	0.0930099	0.0524387	0.0382068	0.0283006	0.0470554
Cognitive Function	100032	Reaction time test	20023	Mean time to correctly identify matches	20023-0.0	continuous		assessment center, age, sex, top 20 PCs	107255	NA	0.073167	0.00377936		0.0522211	0.0477631	0.0491826	0.0471388	0.0544102	0.0646892	0.0529645	0.065306	0.0571285	0.0546445	0.0649149	0.0664833	0.067236	0.0651736	0.0718635	0.0740371	0.0743894	0.0798444	0.0790252	0.0753851	0.0765544	0.0738946	0.08275	0.0755523	0.0752727
Physical Measures	100049	Hearing test	20019	Speech-reception-threshold (SRT) estimate (left)	20019-0.0	continuous		assessment center, age, sex, top 20 PCs	33527	NA	0.0315176	0.0118214		0	0	0	0	0	0	0.0552312	0	0.00032733	0.035619	0.0635087	0.0741109	0.0984251	0.0799917	0.0688762	0.0498503	0.0568865	0.056275	0.0237576	0.0201292	0.0191655	0.0328962	0.0164373	0.0378091	0.0227501
Physical Measures	100049	Hearing test	20021	Speech-reception-threshold (SRT) estimate (right)	20021-0.0	continuous		assessment center, age, sex, top 20 PCs	33535	NA	0.0245189	0.0118172		0	0.0300265	0.00837228	0.000266113	0.038487	0.0484251	0.0352375	0.034036	0	0	0.0181694	0.0676582	0.0727452	0.0659625	0.0350352	0.04875	0.046398	0.0587144	0.0414605	0.0264607	0.0287891	0.0178115	0.035532	0.0280804	0.018929
Psychosocial Factors	100060	Mental health	20127	Neuroticism score	20127-0.0	continuous		assessment center, age, sex, top 20 PCs, Field 6145 (negative experience)	87917	NA	0.130248	0.00456433		0.156478	0.145701	0.13068	0.12586	0.143638	0.120815	0.116759	0.112854	0.114608	0.121755	0.129793	0.11868	0.11782	0.106606	0.113971	0.127056	0.125459	0.131928	0.126861	0.127419	0.12679	0.128015	0.1346	0.139061	0.129033
